# Supplementary material for: Identification of cancer-related miRNA-lncRNA biomarkers using a basic miRNA-lncRNA network
Source: PLoS One. 2018 May 1;13(5):e0196681. doi: 10.1371/journal.pone.0196681 (PMC5929565; doi:10.1371/journal.pone.0196681)
Supplement: S1 Table — (XLSX) [file pone.0196681.s001.xlsx]

## Sheet: BRCA
SampleID	Pathologic_stage	Age_at_initial_pathologic_diagnosis	Gender	_OS	_OS_IND	Vital_status
BRCA-Tumor-TCGA-AR-A1AH	Stage IIB	51	FEMALE	2298	0	LIVING
BRCA-Tumor-TCGA-EW-A2FW	Stage IIA	52	FEMALE	672	0	LIVING
BRCA-Tumor-TCGA-E9-A1R0	Stage IIA	58	FEMALE	860	0	LIVING
BRCA-Tumor-TCGA-BH-A0BL	Stage I	35	FEMALE	1340	0	LIVING
BRCA-Tumor-TCGA-AR-A1AJ	Stage I	83	FEMALE	1605	0	LIVING
BRCA-Tumor-TCGA-BH-A0BG	Stage I	73	FEMALE	756	0	LIVING
BRCA-Tumor-TCGA-E9-A1QZ	Stage IIA	61	FEMALE	362	0	LIVING
BRCA-Tumor-TCGA-E9-A1R2	Stage IIIC	51	FEMALE	19	0	LIVING
BRCA-Tumor-TCGA-GM-A2DK	Stage I	58	FEMALE	2645	0	LIVING
BRCA-Tumor-TCGA-AR-A255	Stage I	62	FEMALE	1792	0	LIVING
BRCA-Tumor-TCGA-C8-A1HL	Stage IIIA	38	FEMALE	317	0	LIVING
BRCA-Tumor-TCGA-EW-A2FS	Stage IIB	41	FEMALE	1604	0	LIVING
BRCA-Tumor-TCGA-D8-A1XA	Stage IA	64	FEMALE	839	0	LIVING
BRCA-Tumor-TCGA-A7-A3IY	Stage I	71	FEMALE	345	0	LIVING
BRCA-Tumor-TCGA-GM-A2D9	Stage I	69	FEMALE	1812	1	DECEASED
BRCA-Tumor-TCGA-EW-A1P5	Stage IIB	77	FEMALE	703	0	LIVING
BRCA-Tumor-TCGA-E9-A1RD	Stage IIA	67	FEMALE	34	0	LIVING
BRCA-Tumor-TCGA-E9-A1NA	Stage IIA	58	FEMALE	1112	0	LIVING
BRCA-Tumor-TCGA-BH-A1EN	Stage IIA	78	FEMALE	2053	1	DECEASED
BRCA-Tumor-TCGA-AO-A1KO	Stage IIB	46	FEMALE	448	0	LIVING
BRCA-Tumor-TCGA-EW-A1PD	Stage IIA	61	MALE	424	0	LIVING
BRCA-Tumor-TCGA-E9-A1N5	Stage IIB	45	FEMALE	1120	0	LIVING
BRCA-Tumor-TCGA-D8-A1J8	Stage IIB	77	FEMALE	431	0	LIVING
BRCA-Tumor-TCGA-AC-A2FB	Stage IIA	65	FEMALE	1234	0	LIVING
BRCA-Tumor-TCGA-GM-A2DC	Stage IIA	57	FEMALE	2535	0	LIVING
BRCA-Tumor-TCGA-AR-A24N	Stage I	54	FEMALE	2388	0	LIVING
BRCA-Tumor-TCGA-E2-A1B0	Stage IIIA	50	FEMALE	1631	0	LIVING
BRCA-Tumor-TCGA-EW-A1IW	Stage IIB	80	FEMALE	371	0	LIVING
BRCA-Tumor-TCGA-E9-A1N3	Stage IIIA	70	FEMALE			LIVING
BRCA-Tumor-TCGA-GM-A2DN	Stage IIA	58	FEMALE	3091	0	LIVING
BRCA-Tumor-TCGA-BH-A0DT	Stage IIA	41	FEMALE	1170	0	LIVING
BRCA-Tumor-TCGA-AQ-A1H3	Stage IIIC	49	FEMALE	989	0	LIVING
BRCA-Tumor-TCGA-D8-A1JB	Stage IIB	54	FEMALE	569	0	LIVING
BRCA-Tumor-TCGA-BH-A1EW	Stage IIA	38	FEMALE	1694	1	DECEASED
BRCA-Tumor-TCGA-AO-A1KS	Stage IIA	69	FEMALE	16	0	LIVING
BRCA-Tumor-TCGA-BH-A1FG	Stage I	88	FEMALE	3738	1	DECEASED
BRCA-Tumor-TCGA-AR-A0TS	Stage IIB	46	FEMALE	2275	0	LIVING
BRCA-Tumor-TCGA-E2-A15H	Stage IIA	38	FEMALE	393	0	LIVING
BRCA-Tumor-TCGA-BH-A18R	Stage IIA	50	FEMALE	1142	1	DECEASED
BRCA-Tumor-TCGA-D8-A27P	Stage IA	64	FEMALE	23	0	LIVING
BRCA-Tumor-TCGA-D8-A1JD	Stage IIB	41	FEMALE	552	0	LIVING
BRCA-Tumor-TCGA-E2-A1IL	Stage IIA	78	FEMALE	118	0	LIVING
BRCA-Tumor-TCGA-A7-A3IZ	Stage IIA	62	FEMALE	322	0	LIVING
BRCA-Tumor-TCGA-AR-A2LO	Stage IIB	46	FEMALE	935	0	LIVING
BRCA-Tumor-TCGA-AO-A1KQ	Stage IIIB	84	MALE	1882	0	LIVING
BRCA-Tumor-TCGA-BH-A201	Stage IA	64	FEMALE	856	0	LIVING
BRCA-Tumor-TCGA-D8-A143	Stage IIA	51	FEMALE	431	0	LIVING
BRCA-Tumor-TCGA-E2-A15J	Stage I	51	FEMALE	590	0	LIVING
BRCA-Tumor-TCGA-C8-A134	Stage IIA	52	FEMALE	34	0	LIVING
BRCA-Tumor-TCGA-AC-A23C	Stage IIB	62	FEMALE	29	0	LIVING
BRCA-Tumor-TCGA-EW-A1P0	Stage IIB	55	FEMALE	1251	0	LIVING
BRCA-Tumor-TCGA-A2-A1G0	Stage IIB	49	FEMALE	616	0	LIVING
BRCA-Tumor-TCGA-E9-A24A	Stage IIA	69	FEMALE	747	0	LIVING
BRCA-Tumor-TCGA-D8-A1JU	Stage IA	51	FEMALE	447	0	LIVING
BRCA-Tumor-TCGA-D8-A1XV	Stage IIA	84	FEMALE	461	0	LIVING
BRCA-Tumor-TCGA-BH-A0H3	Stage I	46	FEMALE	1149	0	LIVING
BRCA-Tumor-TCGA-D8-A13Y	Stage IA	52	FEMALE	362	0	LIVING
BRCA-Tumor-TCGA-C8-A12Y	Stage IIB	44	FEMALE			LIVING
BRCA-Tumor-TCGA-BH-A0B0	Stage I	56	FEMALE	1428	0	LIVING
BRCA-Tumor-TCGA-BH-A0B5	Stage IIIA	40	FEMALE	1471	0	LIVING
BRCA-Tumor-TCGA-D8-A1JI	Stage IIA	54	FEMALE	577	0	LIVING
BRCA-Tumor-TCGA-E2-A15P	Stage IA	61	FEMALE	595	0	LIVING
BRCA-Tumor-TCGA-E9-A1R6	Stage IIA	63	FEMALE	84	0	LIVING
BRCA-Tumor-TCGA-D8-A1XZ	Stage IIIA	81	FEMALE	466	0	LIVING
BRCA-Tumor-TCGA-EW-A1OY	Stage IIA	63	FEMALE	908	0	LIVING
BRCA-Tumor-TCGA-AR-A0TY	Stage IIA	54	FEMALE	1699	1	DECEASED
BRCA-Tumor-TCGA-A1-A0SQ	Stage IIB	45	FEMALE	554	0	LIVING
BRCA-Tumor-TCGA-E9-A248	Stage IIA	51	FEMALE	59	0	LIVING
BRCA-Tumor-TCGA-A7-A26I	Stage IIA	65	FEMALE	661	0	LIVING
BRCA-Tumor-TCGA-BH-A18N	Stage IIA	88	FEMALE	1148	1	DECEASED
BRCA-Tumor-TCGA-AC-A23H	Stage IIA	90	FEMALE	174	1	DECEASED
BRCA-Tumor-TCGA-AC-A2BM	Stage IIB	41	FEMALE	3022	0	LIVING
BRCA-Tumor-TCGA-EW-A1J6	Stage I	70	FEMALE	875	0	LIVING
BRCA-Tumor-TCGA-E2-A1L6	Stage IIA	44	FEMALE	1648	0	LIVING
BRCA-Tumor-TCGA-BH-A0EA	Stage IIA	72	FEMALE	993	1	DECEASED
BRCA-Tumor-TCGA-A2-A1FZ	Stage IIA	63	FEMALE	683	0	LIVING
BRCA-Tumor-TCGA-C8-A12Q	Stage IIIA	78	FEMALE	385	1	DECEASED
BRCA-Tumor-TCGA-D8-A27W	Stage IIIB	55	FEMALE	373	0	LIVING
BRCA-Tumor-TCGA-A2-A25C	Stage IIB	50	FEMALE	523	0	LIVING
BRCA-Tumor-TCGA-D8-A27G	Stage IIA	75	FEMALE	409	0	LIVING
BRCA-Tumor-TCGA-E2-A15A	Stage IIIC	45	FEMALE	710	0	LIVING
BRCA-Tumor-TCGA-C8-A26Z	Stage IIA	59	FEMALE	252	0	LIVING
BRCA-Tumor-TCGA-AO-A1KT	Stage IIA	78	FEMALE	541	0	LIVING
BRCA-Tumor-TCGA-E2-A14Y	Stage IIA	35	FEMALE	870	0	LIVING
BRCA-Tumor-TCGA-BH-A1FN	Stage IIA	34	FEMALE	2192	1	DECEASED
BRCA-Tumor-TCGA-A2-A0CL	Stage IIIA	37	FEMALE	1964	0	LIVING
BRCA-Tumor-TCGA-E9-A2JT	Stage IIA	63	FEMALE	23	0	LIVING
BRCA-Tumor-TCGA-AR-A0U1	Stage IIB	36	FEMALE	3101	0	LIVING
BRCA-Tumor-TCGA-E2-A15G	Stage IIA	76	FEMALE	554	0	LIVING
BRCA-Tumor-TCGA-C8-A12U	Stage IIB	46	FEMALE	385	0	LIVING
BRCA-Tumor-TCGA-E2-A3DX	Stage IIIC	43	FEMALE	478	0	LIVING
BRCA-Tumor-TCGA-D8-A1XT	Stage IIA	61	FEMALE	193	0	LIVING
BRCA-Tumor-TCGA-AR-A1AQ	Stage IIA	49	FEMALE	1310	0	LIVING
BRCA-Tumor-TCGA-D8-A27V	Stage IIA	62	FEMALE	381	0	LIVING
BRCA-Tumor-TCGA-D8-A1Y2	Stage IIA	71	FEMALE	433	0	LIVING
BRCA-Tumor-TCGA-BH-A0BP	Stage I	76	FEMALE	1481	0	LIVING
BRCA-Tumor-TCGA-C8-A131	Stage IIIA	82	FEMALE	68	0	LIVING
BRCA-Tumor-TCGA-D8-A1XJ	Stage IIIA	76	FEMALE	664	0	LIVING
BRCA-Tumor-TCGA-BH-A0DG	Stage IIA	30	FEMALE	713	0	LIVING
BRCA-Tumor-TCGA-C8-A3M7	Stage IIIB	60	FEMALE	1	0	LIVING
BRCA-Tumor-TCGA-D8-A1JA		60	FEMALE	502	0	LIVING
BRCA-Tumor-TCGA-E2-A15R	Stage IIA	64	FEMALE	519	0	LIVING
BRCA-Tumor-TCGA-D8-A146	Stage IIA	57	FEMALE	643	0	LIVING
BRCA-Tumor-TCGA-E2-A14S	Stage I	65	FEMALE	1009	0	LIVING
BRCA-Tumor-TCGA-AR-A24Z	Stage IIA	57	FEMALE	2403	0	LIVING
BRCA-Tumor-TCGA-AC-A2FO	Stage IIB	65	FEMALE	1542	0	LIVING
BRCA-Tumor-TCGA-E9-A22G	Stage IIA	47	FEMALE	715	0	LIVING
BRCA-Tumor-TCGA-AR-A24S	Stage I	61	FEMALE	2976	0	LIVING
BRCA-Tumor-TCGA-A2-A3KD	Stage IIIA	47	FEMALE	1206	0	LIVING
BRCA-Tumor-TCGA-B6-A1KF	Stage IIB	68	FEMALE	3088	0	LIVING
BRCA-Tumor-TCGA-BH-A1FL	Stage IIB	69	FEMALE	1673	1	DECEASED
BRCA-Tumor-TCGA-E2-A15K	Stage IIA	58	FEMALE	275	0	LIVING
BRCA-Tumor-TCGA-AR-A1AY	Stage I	65	FEMALE	1026	0	LIVING
BRCA-Tumor-TCGA-AC-A2FK	Stage IIIC	45	FEMALE	1180	0	LIVING
BRCA-Tumor-TCGA-E9-A226	Stage IIIA	45	FEMALE	1038	0	LIVING
BRCA-Tumor-TCGA-E2-A1AZ	Stage IIB	63	FEMALE	2329	0	LIVING
BRCA-Tumor-TCGA-D8-A1X8	Stage IIIA	62	FEMALE	783	0	LIVING
BRCA-Tumor-TCGA-E2-A1IF	Stage I	74	FEMALE	1138	0	LIVING
BRCA-Tumor-TCGA-BH-A0EI	Stage IIA	51	FEMALE	743	0	LIVING
BRCA-Tumor-TCGA-C8-A1HO	Stage IIIC	34	FEMALE			LIVING
BRCA-Tumor-TCGA-E9-A1NF	Stage IIA	60	FEMALE	1072	1	DECEASED
BRCA-Tumor-TCGA-C8-A1HM	Stage IIA	74	FEMALE	70	0	LIVING
BRCA-Tumor-TCGA-E9-A228	Stage IIB	58	FEMALE	381	0	LIVING
BRCA-Tumor-TCGA-E9-A1ND	Stage IIB	75	FEMALE	383	0	LIVING
BRCA-Tumor-TCGA-BH-A0HA	Stage I	31	FEMALE	1611	0	LIVING
BRCA-Tumor-TCGA-D8-A1XS	Stage IIIC	48	MALE	496	0	LIVING
BRCA-Tumor-TCGA-BH-A209	Stage I	77	FEMALE	3959	1	DECEASED
BRCA-Tumor-TCGA-A2-A0CV	Stage IIB	41	FEMALE	1930	0	LIVING
BRCA-Tumor-TCGA-BH-A0C1	Stage IIIA	61	FEMALE	1339	0	LIVING
BRCA-Tumor-TCGA-AR-A1AS	Stage IIB	54	FEMALE	1150	0	LIVING
BRCA-Tumor-TCGA-D8-A27M	Stage IA	59	FEMALE	410	0	LIVING
BRCA-Tumor-TCGA-BH-A0BZ	Stage IIIA	59	FEMALE	1492	0	LIVING
BRCA-Tumor-TCGA-AR-A1AW	Stage IIA	65	FEMALE	1935	0	LIVING
BRCA-Tumor-TCGA-AR-A24M	Stage IIIA	38	FEMALE	2947	0	LIVING
BRCA-Tumor-TCGA-BH-A1FH	Stage IV	47	FEMALE	1123	1	DECEASED
BRCA-Tumor-TCGA-BH-A1FJ	Stage IIIA	66	FEMALE	1927	1	DECEASED
BRCA-Tumor-TCGA-BH-A0DV	Stage IIIA	54	FEMALE	2064	0	LIVING
BRCA-Tumor-TCGA-BH-A1ES	Stage IIB	35	FEMALE	3462	1	DECEASED
BRCA-Tumor-TCGA-C8-A3M8	Stage IA	68	FEMALE	7	0	LIVING
BRCA-Tumor-TCGA-EW-A1PE	Stage IIA	56	FEMALE	320	0	LIVING
BRCA-Tumor-TCGA-A7-A2KD	Stage IIIA	53	FEMALE	679	0	LIVING
BRCA-Tumor-TCGA-E2-A1II	Stage I	51	FEMALE	1025	0	LIVING
BRCA-Tumor-TCGA-D8-A27I	Stage IIIA	58	FEMALE	439	0	LIVING
BRCA-Tumor-TCGA-E9-A247	Stage IA	59	FEMALE	828	0	LIVING
BRCA-Tumor-TCGA-D8-A1XO	Stage IIB	56	FEMALE	473	0	LIVING
BRCA-Tumor-TCGA-BH-A1EY	Stage IIA	79	FEMALE	538	1	DECEASED
BRCA-Tumor-TCGA-BH-A1EX	Stage IIB	67	FEMALE	1508	1	DECEASED
BRCA-Tumor-TCGA-C8-A12N	Stage IIA	58	FEMALE	358	0	LIVING
BRCA-Tumor-TCGA-C8-A26W	Stage IIB	58	FEMALE	7	0	LIVING
BRCA-Tumor-TCGA-GM-A2DF	Stage IIA	53	FEMALE	2155	0	LIVING
BRCA-Tumor-TCGA-AR-A2LN	Stage IIA	65	FEMALE	997	0	LIVING
BRCA-Tumor-TCGA-D8-A1JF	Stage IIIA	79	FEMALE	366	0	LIVING
BRCA-Tumor-TCGA-AR-A252	Stage I	50	FEMALE	2226	0	LIVING
BRCA-Tumor-TCGA-A2-A25F	Stage IIA	66	FEMALE	322	0	LIVING
BRCA-Tumor-TCGA-D8-A142	Stage IIB	74	FEMALE	425	0	LIVING
BRCA-Tumor-TCGA-GM-A2DO	Stage I	54	FEMALE	2596	0	LIVING
BRCA-Tumor-TCGA-E2-A1LL	Stage IIIA	73	FEMALE	1309	0	LIVING
BRCA-Tumor-TCGA-C8-A273	Stage IIB	29	FEMALE	294	0	LIVING
BRCA-Tumor-TCGA-E2-A153	Stage IIB	51	FEMALE	707	0	LIVING
BRCA-Tumor-TCGA-E2-A15L	Stage IIA	65	FEMALE	626	0	LIVING
BRCA-Tumor-TCGA-E9-A1NI	Stage IIA	51	FEMALE	300	0	LIVING
BRCA-Tumor-TCGA-BH-A0AU	Stage IIA	45	FEMALE	746	0	LIVING
BRCA-Tumor-TCGA-BH-A18K	Stage I	46	FEMALE	2763	1	DECEASED
BRCA-Tumor-TCGA-BH-A18P	Stage I	60	FEMALE	921	1	DECEASED
BRCA-Tumor-TCGA-A2-A0CS	Stage IV	73	FEMALE	2298	0	LIVING
BRCA-Tumor-TCGA-AR-A24W	Stage IIB	55	FEMALE	991	0	LIVING
BRCA-Tumor-TCGA-C8-A132	Stage IIB	56	FEMALE	57	0	LIVING
BRCA-Tumor-TCGA-D8-A1JJ	Stage IIA	54	FEMALE	611	0	LIVING
BRCA-Tumor-TCGA-E2-A1B4	Stage IIIA	74	FEMALE	1004	1	DECEASED
BRCA-Tumor-TCGA-B6-A1KC	Stage IIA	67	FEMALE	1326	0	LIVING
BRCA-Tumor-TCGA-A2-A1G4	Stage IIIA	71	FEMALE	595	0	LIVING
BRCA-Tumor-TCGA-BH-A1ET	Stage I	55	FEMALE	2520	1	DECEASED
BRCA-Tumor-TCGA-C8-A1HI	Stage IIIA	40	FEMALE	343	0	LIVING
BRCA-Tumor-TCGA-BH-A0DX	Stage I	62	FEMALE	1442	0	LIVING
BRCA-Tumor-TCGA-B6-A0RQ	Stage IIB	68	FEMALE	4273	1	DECEASED
BRCA-Tumor-TCGA-A2-A1FV	Stage IIB	74	FEMALE	714	0	LIVING
BRCA-Tumor-TCGA-D8-A1XC	Stage IIIB	85	FEMALE	377	1	DECEASED
BRCA-Tumor-TCGA-AR-A2LH	Stage III	55	FEMALE	616	1	DECEASED
BRCA-Tumor-TCGA-GM-A2DB	Stage IIA	62	FEMALE	2406	0	LIVING
BRCA-Tumor-TCGA-E9-A244	Stage IIA	54	FEMALE	21	0	LIVING
BRCA-Tumor-TCGA-GM-A2DL	Stage I	50	FEMALE	3519	0	LIVING
BRCA-Tumor-TCGA-BH-A1FC	Stage IIA	78	FEMALE	3472	1	DECEASED
BRCA-Tumor-TCGA-E9-A22B	Stage IA	71	FEMALE	692	0	LIVING
BRCA-Tumor-TCGA-BH-A18V	Stage IIB	48	FEMALE	1556	1	DECEASED
BRCA-Tumor-TCGA-D8-A1JT	Stage IIA	70	FEMALE	405	0	LIVING
BRCA-Tumor-TCGA-AR-A2LL	Stage IIB	70	FEMALE	1719	0	LIVING
BRCA-Tumor-TCGA-D8-A1X7	Stage IIA	40	FEMALE	509	0	LIVING
BRCA-Tumor-TCGA-D8-A1X5	Stage IIIC	81	FEMALE	565	0	LIVING
BRCA-Tumor-TCGA-BH-A18S	Stage I	79	FEMALE	2009	1	DECEASED
BRCA-Tumor-TCGA-EW-A1IX	Stage IIA	48	FEMALE	1208	0	LIVING
BRCA-Tumor-TCGA-E9-A1R4	Stage IA	66	FEMALE	186	0	LIVING
BRCA-Tumor-TCGA-BH-A0DL	Stage IIA	64	FEMALE	1467	0	LIVING
BRCA-Tumor-TCGA-A1-A0SD	Stage IIA	59	FEMALE	437	0	LIVING
BRCA-Tumor-TCGA-EW-A1J2	Stage IIB	50	FEMALE	403	0	LIVING
BRCA-Tumor-TCGA-A2-A04U	Stage IIA	47	FEMALE	1486	0	LIVING
BRCA-Tumor-TCGA-C8-A12T	Stage IIA	43	FEMALE			LIVING
BRCA-Tumor-TCGA-E2-A158	Stage IIA	43	FEMALE	450	0	LIVING
BRCA-Tumor-TCGA-C8-A1HF	Stage IIA	48	FEMALE	332	0	LIVING
BRCA-Tumor-TCGA-C8-A27B	Stage IIB	48	FEMALE	30	0	LIVING
BRCA-Tumor-TCGA-A7-A13E	Stage IIB	62	FEMALE	614	1	DECEASED
BRCA-Tumor-TCGA-A2-A1G6	Stage IIIA	50	FEMALE	501	0	LIVING
BRCA-Tumor-TCGA-E2-A14O	Stage IIIA	76	FEMALE	1359	0	LIVING
BRCA-Tumor-TCGA-C8-A12X	Stage IIB	62	FEMALE	385	0	LIVING
BRCA-Tumor-TCGA-BH-A204	Stage IIB	80	FEMALE	2534	1	DECEASED
BRCA-Tumor-TCGA-E2-A1LH	Stage I	59	FEMALE	3247	0	LIVING
BRCA-Tumor-TCGA-D8-A1XL	Stage IIB	34	FEMALE	606	0	LIVING
BRCA-Tumor-TCGA-E2-A154	Stage I	68	FEMALE	591	0	LIVING
BRCA-Tumor-TCGA-E2-A156	Stage I	61	FEMALE	726	0	LIVING
BRCA-Tumor-TCGA-E2-A1LS	Stage IA	46	FEMALE	470	0	LIVING
BRCA-Tumor-TCGA-BH-A18U	Stage IIIA	72	FEMALE	1563	1	DECEASED
BRCA-Tumor-TCGA-AR-A24R	Stage IIIA	45	FEMALE	2653	0	LIVING
BRCA-Tumor-TCGA-AO-A1KP	Stage IIA	77	FEMALE	2513	0	LIVING
BRCA-Tumor-TCGA-E9-A1N9	Stage IIA	58	FEMALE	399	0	LIVING
BRCA-Tumor-TCGA-D8-A1JL	Stage IIA	72	FEMALE	611	0	LIVING
BRCA-Tumor-TCGA-AC-A3OD	Stage IIB	68	FEMALE	451	0	LIVING
BRCA-Tumor-TCGA-E9-A1RE	Stage IIIA	74	FEMALE	1054	0	LIVING
BRCA-Tumor-TCGA-E2-A1BC	Stage IA	63	FEMALE	501	0	LIVING
BRCA-Tumor-TCGA-E9-A22D	Stage IIA	38	FEMALE	1248	0	LIVING
BRCA-Tumor-TCGA-C8-A12P	Stage IIB	55	FEMALE	358	0	LIVING
BRCA-Tumor-TCGA-A7-A0DB	Stage IIA	56	FEMALE	1007	0	LIVING
BRCA-Tumor-TCGA-B6-A0RH	Stage IIA	51	FEMALE	5749	0	LIVING
BRCA-Tumor-TCGA-E9-A1NE	Stage IIB	28	FEMALE	1088	0	LIVING
BRCA-Tumor-TCGA-BH-A0W7	Stage I	49	FEMALE	1363	0	LIVING
BRCA-Tumor-TCGA-D8-A1JP	Stage IA	73	FEMALE	639	0	LIVING
BRCA-Tumor-TCGA-E2-A15C	Stage I	61	FEMALE	694	0	LIVING
BRCA-Tumor-TCGA-E9-A1N6	Stage IIB	52	FEMALE	410	0	LIVING
BRCA-Tumor-TCGA-D8-A27L	Stage IIIA	49	FEMALE	499	0	LIVING
BRCA-Tumor-TCGA-AR-A1AV	Stage IIB	68	MALE	1864	0	LIVING
BRCA-Tumor-TCGA-EW-A1PA	Stage IIB	59	FEMALE	575	0	LIVING
BRCA-Tumor-TCGA-A2-A04W	Stage IIB	50	FEMALE	1948	0	LIVING
BRCA-Tumor-TCGA-D8-A27H	Stage IIA	72	FEMALE	397	0	LIVING
BRCA-Tumor-TCGA-BH-A0BW	Stage I	71	FEMALE	355	0	LIVING
BRCA-Tumor-TCGA-C8-A12K	Stage IIB	80	FEMALE			LIVING
BRCA-Tumor-TCGA-AR-A2LE	Stage I	69	FEMALE	4239	0	LIVING
BRCA-Tumor-TCGA-EW-A1PG	Stage IIB	53	FEMALE	1051	0	LIVING
BRCA-Tumor-TCGA-E9-A1NG	Stage IIA	62	FEMALE	786	1	DECEASED
BRCA-Tumor-TCGA-C8-A12O	Stage IIA	50	FEMALE	385	0	LIVING
BRCA-Tumor-TCGA-BH-A0BO	Stage I	54	FEMALE	1085	0	LIVING
BRCA-Tumor-TCGA-BH-A0BR	Stage I	59	FEMALE	1633	0	LIVING
BRCA-Tumor-TCGA-GI-A2C9	Stage IIB	58	FEMALE	3342	0	LIVING
BRCA-Tumor-TCGA-D8-A1JC	Stage IIIA	59	FEMALE	480	0	LIVING
BRCA-Tumor-TCGA-E2-A1LA	Stage IIA	59	FEMALE	748	0	LIVING
BRCA-Tumor-TCGA-D8-A145	Stage IIA	80	FEMALE	410	0	LIVING
BRCA-Tumor-TCGA-AR-A256	Stage IIA	45	FEMALE	2854	1	DECEASED
BRCA-Tumor-TCGA-EW-A1OW	Stage IIA	58	FEMALE	694	0	LIVING
BRCA-Tumor-TCGA-D8-A1XB	Stage IIB	62	FEMALE	552	0	LIVING
BRCA-Tumor-TCGA-B6-A2IU	Stage IIA	62	FEMALE	5176	0	LIVING
BRCA-Tumor-TCGA-AR-A1AI	Stage IIA	47	FEMALE	1881	0	LIVING
BRCA-Tumor-TCGA-AR-A250	Stage IIA	58	FEMALE	2274	0	LIVING
BRCA-Tumor-TCGA-A2-A0T3	Stage IB	37	FEMALE	569	0	LIVING
BRCA-Tumor-TCGA-C8-A137	Stage IIB	34	FEMALE	125	0	LIVING
BRCA-Tumor-TCGA-D8-A1JG	Stage IIA	62	FEMALE	366	0	LIVING
BRCA-Tumor-TCGA-EW-A1P7	Stage IIA	59	FEMALE	915	0	LIVING
BRCA-Tumor-TCGA-D8-A1XG	Stage IIIB	86	FEMALE	448	0	LIVING
BRCA-Tumor-TCGA-E2-A152	Stage I	56	FEMALE	825	0	LIVING
BRCA-Tumor-TCGA-C8-A1HN	Stage IIA	56	FEMALE	99	0	LIVING
BRCA-Tumor-TCGA-EW-A1OX	Stage IIA	43	FEMALE	911	0	LIVING
BRCA-Tumor-TCGA-AR-A24V	Stage IIB	52	FEMALE	2596	0	LIVING
BRCA-Tumor-TCGA-D8-A1XY	Stage IIA	74	FEMALE	503	0	LIVING
BRCA-Tumor-TCGA-E2-A1L8	Stage IIA	52	FEMALE	1205	0	LIVING
BRCA-Tumor-TCGA-E2-A15M	Stage IIA	66	FEMALE	336	1	DECEASED
BRCA-Tumor-TCGA-AC-A2QH	Stage IIB	58	FEMALE	1005	0	LIVING
BRCA-Tumor-TCGA-BH-A18I	Stage IIA	53	FEMALE	220	0	LIVING
BRCA-Tumor-TCGA-A2-A1FW	Stage IIIA	62	FEMALE	528	0	LIVING
BRCA-Tumor-TCGA-AR-A2LQ	Stage IIB	59	FEMALE	895	0	LIVING
BRCA-Tumor-TCGA-BH-A0AZ	Stage IIIA	47	FEMALE	867	0	LIVING
BRCA-Tumor-TCGA-C8-A12M	Stage IIA	70	FEMALE	358	0	LIVING
BRCA-Tumor-TCGA-AR-A24H	Stage IIA	65	FEMALE	4776	0	LIVING
BRCA-Tumor-TCGA-D8-A147		45	FEMALE	584	0	LIVING
BRCA-Tumor-TCGA-D8-A140	Stage IIB	62	FEMALE	403	0	LIVING
BRCA-Tumor-TCGA-AR-A1AO	Stage IIA	47	FEMALE	1325	0	LIVING
BRCA-Tumor-TCGA-AC-A23G	Stage IIA	76	FEMALE	330	0	LIVING
BRCA-Tumor-TCGA-A7-A26J	Stage IIA	49	FEMALE	627	0	LIVING
BRCA-Tumor-TCGA-A2-A25B	Stage IIB	39	FEMALE	496	0	LIVING
BRCA-Tumor-TCGA-E9-A2JS	Stage IIB	72	FEMALE	904	1	DECEASED
BRCA-Tumor-TCGA-C8-A275	Stage IIA	56	FEMALE	1	0	LIVING
BRCA-Tumor-TCGA-E2-A1IK	Stage IIA	71	FEMALE	689	0	LIVING
BRCA-Tumor-TCGA-BH-A1FB	Stage IIB	60	FEMALE	3669	1	DECEASED
BRCA-Tumor-TCGA-A2-A0EW	Stage IIIC	53	FEMALE	905	0	LIVING
BRCA-Tumor-TCGA-D8-A1XU	Stage IA	56	FEMALE	395	0	LIVING
BRCA-Tumor-TCGA-D8-A1X6	Stage IIIA	80	FEMALE	541	0	LIVING
BRCA-Tumor-TCGA-A1-A0SI	Stage IIB	52	FEMALE	635	0	LIVING
BRCA-Tumor-TCGA-A2-A25A	Stage IIA	44	FEMALE	3276	0	LIVING
BRCA-Tumor-TCGA-E9-A1RH	Stage IIA	63	FEMALE	1052	0	LIVING
BRCA-Tumor-TCGA-E2-A10A	Stage IIB	41	FEMALE	1229	0	LIVING
BRCA-Tumor-TCGA-C8-A1HK	Stage IIB	53	FEMALE	366	0	LIVING
BRCA-Tumor-TCGA-E9-A1R5	Stage IA	63	FEMALE	92	0	LIVING
BRCA-Tumor-TCGA-E9-A243	Stage IIA	52	FEMALE	519	0	LIVING
BRCA-Tumor-TCGA-E2-A1IO	Stage I	37	FEMALE	638	0	LIVING
BRCA-Tumor-TCGA-C8-A26Y	Stage IIA	90	FEMALE	13	0	LIVING
BRCA-Tumor-TCGA-A2-A25D	Stage IIIC	90	FEMALE	552	0	LIVING
BRCA-Tumor-TCGA-EW-A1J3	Stage IA	61	FEMALE	504	0	LIVING
BRCA-Tumor-TCGA-BH-A1F8	Stage IIIB	90	FEMALE	749	1	DECEASED
BRCA-Tumor-TCGA-E2-A159	Stage IIA	50	FEMALE	762	0	LIVING
BRCA-Tumor-TCGA-E2-A14R	Stage IIA	62	FEMALE	1174	0	LIVING
BRCA-Tumor-TCGA-GM-A2DH	Stage I	58	FEMALE	2193	0	LIVING
BRCA-Tumor-TCGA-E9-A229	Stage IA	37	FEMALE	405	0	LIVING
BRCA-Tumor-TCGA-D8-A1JK	Stage IIA	90	FEMALE	612	0	LIVING
BRCA-Tumor-TCGA-E2-A1LI	Stage IIB	57	FEMALE	3121	0	LIVING
BRCA-Tumor-TCGA-A7-A26F	Stage IA	55	FEMALE	738	0	LIVING
BRCA-Tumor-TCGA-A1-A0SF	Stage IIA	54	FEMALE	1463	0	LIVING
BRCA-Tumor-TCGA-A7-A13F	Stage IIIA	44	FEMALE	765	0	LIVING
BRCA-Tumor-TCGA-A2-A3KC	Stage IIB	55	FEMALE	635	0	LIVING
BRCA-Tumor-TCGA-BH-A208	Stage IIB	48	FEMALE	1759	1	DECEASED
BRCA-Tumor-TCGA-B6-A0WS	Stage X	58	FEMALE	2965	1	DECEASED
BRCA-Tumor-TCGA-BH-A1F6		51	FEMALE	2965	1	DECEASED
BRCA-Tumor-TCGA-C8-A138	Stage IIIA	54	FEMALE	124	0	LIVING
BRCA-Tumor-TCGA-E2-A14N	Stage IIB	37	FEMALE	1434	0	LIVING
BRCA-Tumor-TCGA-A2-A259	Stage IA	70	FEMALE	1596	0	LIVING
BRCA-Tumor-TCGA-E2-A1B1	Stage IIB	45	FEMALE	1613	0	LIVING
BRCA-Tumor-TCGA-A7-A3J0	Stage IIA	62	FEMALE	313	0	LIVING
BRCA-Tumor-TCGA-D8-A1X9	Stage IIB	66	FEMALE	727	0	LIVING
BRCA-Tumor-TCGA-E9-A1RC	Stage IIIC	56	FEMALE	1224	0	LIVING
BRCA-Tumor-TCGA-E9-A22E	Stage IIIA	56	FEMALE	392	0	LIVING
BRCA-Tumor-TCGA-HN-A2NL	Stage IIA	56	FEMALE	79	0	LIVING
BRCA-Tumor-TCGA-E2-A14Z	Stage I	64	FEMALE	563	1	DECEASED
BRCA-Tumor-TCGA-AR-A1AU	Stage IIIA	39	FEMALE	2318	0	LIVING
BRCA-Tumor-TCGA-GM-A2DD	Stage I	53	FEMALE	1309	0	LIVING
BRCA-Tumor-TCGA-EW-A1PH	Stage IIA	52	FEMALE	607	0	LIVING
BRCA-Tumor-TCGA-AR-A24X	Stage IIA	52	FEMALE	2548	0	LIVING
BRCA-Tumor-TCGA-AR-A24U	Stage IIA	47	FEMALE	1623	0	LIVING
BRCA-Tumor-TCGA-A1-A0SB	Stage I	70	FEMALE	259	0	LIVING
BRCA-Tumor-TCGA-AR-A251	Stage IIIA	51	FEMALE	2387	0	LIVING
BRCA-Tumor-TCGA-D8-A1Y0	Stage IIIA	65	FEMALE	472	0	LIVING
BRCA-Tumor-TCGA-BH-A18Q	Stage IIB	56	FEMALE	1692	1	DECEASED
BRCA-Tumor-TCGA-AC-A2B8	Stage IIB	84	FEMALE	45	0	LIVING
BRCA-Tumor-TCGA-AR-A2LR	Stage I	49	FEMALE	620	0	LIVING
BRCA-Tumor-TCGA-BH-A2L8	Stage IIA	45	FEMALE	612	0	LIVING
BRCA-Tumor-TCGA-BH-A1FM	Stage IIIA	44	FEMALE	1388	1	DECEASED
BRCA-Tumor-TCGA-EW-A2FR	Stage IIIC	59	FEMALE	1673	0	LIVING
BRCA-Tumor-TCGA-B6-A0IH	Stage IIIA	81	FEMALE	3418	1	DECEASED
BRCA-Tumor-TCGA-AO-A12B	Stage IIA	63	FEMALE	2989	0	LIVING
BRCA-Tumor-TCGA-BH-A202	Stage II	60	FEMALE	795	0	LIVING
BRCA-Tumor-TCGA-A2-A0ES	Stage IIA	52	FEMALE	1127	0	LIVING
BRCA-Tumor-TCGA-A7-A26H	Stage IIA	72	FEMALE	724	0	LIVING
BRCA-Tumor-TCGA-E2-A14T	Stage IIA	52	FEMALE	1013	0	LIVING
BRCA-Tumor-TCGA-D8-A1JN	Stage IIIC	80	FEMALE	620	0	LIVING
BRCA-Tumor-TCGA-EW-A1OV	Stage IIB	56	FEMALE	789	0	LIVING
BRCA-Tumor-TCGA-E2-A1IE	Stage IIB	61	FEMALE	1165	0	LIVING
BRCA-Tumor-TCGA-AR-A1AR	Stage IIIA	50	FEMALE	524	1	DECEASED
BRCA-Tumor-TCGA-EW-A1P3	Stage IIA	48	FEMALE	1611	0	LIVING
BRCA-Tumor-TCGA-A1-A0SN	Stage IIA	50	FEMALE	1196	0	LIVING
BRCA-Tumor-TCGA-E9-A295	Stage IIA	71	FEMALE	22	0	LIVING
BRCA-Tumor-TCGA-BH-A1FU	Stage IA	44	FEMALE	2192	1	DECEASED
BRCA-Tumor-TCGA-E2-A1IU	Stage IA	60	FEMALE	337	0	LIVING
BRCA-Tumor-TCGA-BH-A0BS	Stage IIIA	55	FEMALE	1641	0	LIVING
BRCA-Tumor-TCGA-EW-A1P8	Stage IIIC	58	FEMALE	239	1	DECEASED
BRCA-Tumor-TCGA-GI-A2C8	Stage IIIB	63	FEMALE	225	0	LIVING
BRCA-Tumor-TCGA-AR-A24P	Stage I	47	FEMALE	84	0	LIVING
BRCA-Tumor-TCGA-C8-A12Z	Stage IIB	45	FEMALE	12	0	LIVING
BRCA-Tumor-TCGA-E9-A22H	Stage IIB	42	FEMALE	630	0	LIVING
BRCA-Tumor-TCGA-E2-A155	Stage IIB	58	FEMALE	640	0	LIVING
BRCA-Tumor-TCGA-AR-A2LK	Stage III	62	FEMALE	1649	1	DECEASED
BRCA-Tumor-TCGA-E2-A15D	Stage IIA	47	FEMALE	526	0	LIVING
BRCA-Tumor-TCGA-E9-A1RB	Stage IIA	40	FEMALE	976	1	DECEASED
BRCA-Tumor-TCGA-AO-A12F	Stage IIA	36	FEMALE	1471	0	LIVING
BRCA-Tumor-TCGA-EW-A1P4	Stage IIA	43	FEMALE	907	0	LIVING
BRCA-Tumor-TCGA-AO-A12D	Stage IIA	43	FEMALE	1948	0	LIVING
BRCA-Tumor-TCGA-AR-A24T	Stage IIIC	46	FEMALE	2312	0	LIVING
BRCA-Tumor-TCGA-AO-A1KR	Stage IIA	51	FEMALE	2141	0	LIVING
BRCA-Tumor-TCGA-EW-A1P6	Stage IIB	64	FEMALE	562	0	LIVING
BRCA-Tumor-TCGA-D8-A1XF	Stage IIA	45	FEMALE	463	0	LIVING
BRCA-Tumor-TCGA-BH-A18F	Stage IIA	50	FEMALE	268	0	LIVING
BRCA-Tumor-TCGA-E2-A14X	Stage IIIA	55	FEMALE	972	0	LIVING
BRCA-Tumor-TCGA-E9-A1N4	Stage IIIA	41	FEMALE	1000	0	LIVING
BRCA-Tumor-TCGA-BH-A1F2	Stage IIIB	53	FEMALE	959	1	DECEASED
BRCA-Tumor-TCGA-E2-A14W	Stage IIA	78	MALE	974	0	LIVING
BRCA-Tumor-TCGA-GM-A2DM	Stage IIA	57	FEMALE	3226	0	LIVING
BRCA-Tumor-TCGA-AC-A2FF	Stage IIB	40	FEMALE	1686	0	LIVING
BRCA-Tumor-TCGA-AO-A12A	Stage IIA	47	FEMALE	2755	0	LIVING
BRCA-Tumor-TCGA-C8-A12V	Stage IIA	55	FEMALE	385	0	LIVING
BRCA-Tumor-TCGA-EW-A1PF	Stage IA	50	FEMALE	439	0	LIVING
BRCA-Tumor-TCGA-E2-A1L9	Stage IIA	40	FEMALE	598	0	LIVING
BRCA-Tumor-TCGA-E2-A14Q	Stage IIA	50	FEMALE	1163	0	LIVING
BRCA-Tumor-TCGA-A7-A26E	Stage IIIA	71	FEMALE	954	0	LIVING
BRCA-Tumor-TCGA-E2-A150	Stage IIA	48	FEMALE	773	0	LIVING
BRCA-Tumor-TCGA-BH-A18J	Stage IV	56	FEMALE	612	1	DECEASED
BRCA-Tumor-TCGA-D8-A1J9	Stage IA	48	FEMALE	532	0	LIVING
BRCA-Tumor-TCGA-A7-A26G	Stage IIA	50	FEMALE	722	0	LIVING
BRCA-Tumor-TCGA-BH-A18H	Stage IA	63	FEMALE			LIVING
BRCA-Tumor-TCGA-E2-A1LG	Stage IIA	50	FEMALE	574	0	LIVING
BRCA-Tumor-TCGA-AR-A1AP	Stage I	80	FEMALE	1216	0	LIVING
BRCA-Tumor-TCGA-EW-A1PC	Stage IIB	66	FEMALE	187	0	LIVING
BRCA-Tumor-TCGA-GM-A2DA	Stage IIB	46	FEMALE	6593	1	DECEASED
BRCA-Tumor-TCGA-D8-A27F	Stage IIA	40	FEMALE	488	0	LIVING
BRCA-Tumor-TCGA-BH-A0BQ	Stage I	39	FEMALE	827	0	LIVING
BRCA-Tumor-TCGA-BH-A0DD	Stage IIB	58	MALE	1394	0	LIVING
BRCA-Tumor-TCGA-AR-A2LM	Stage II	49	FEMALE	1585	0	LIVING
BRCA-Tumor-TCGA-BH-A0DO	Stage I	78	FEMALE	525	0	LIVING
BRCA-Tumor-TCGA-AR-A1AN	Stage IIA	46	FEMALE	1330	0	LIVING
BRCA-Tumor-TCGA-D8-A141		40	FEMALE	626	0	LIVING
BRCA-Tumor-TCGA-D8-A27K	Stage IIB	47	FEMALE	287	0	LIVING
BRCA-Tumor-TCGA-BH-A0H5	Stage I	45	FEMALE	1080	0	LIVING
BRCA-Tumor-TCGA-C8-A26V	Stage IIIA	47	FEMALE	9	0	LIVING
BRCA-Tumor-TCGA-BH-A1EV	Stage IIIA	45	FEMALE	365	1	DECEASED
BRCA-Tumor-TCGA-E2-A1IJ	Stage I	57	FEMALE	865	0	LIVING
BRCA-Tumor-TCGA-EW-A2FV	Stage IIIC	39	FEMALE	788	0	LIVING
BRCA-Tumor-TCGA-E9-A1R3	Stage IIIC	70	FEMALE	78	0	LIVING
BRCA-Tumor-TCGA-E2-A1IN	Stage I	60	FEMALE	675	0	LIVING
BRCA-Tumor-TCGA-AR-A254	Stage IIIA	50	FEMALE	2213	0	LIVING
BRCA-Tumor-TCGA-E2-A1LB	Stage IIB	41	FEMALE	1231	0	LIVING
BRCA-Tumor-TCGA-BH-A18T	Stage IIA	70	FEMALE	224	1	DECEASED
BRCA-Tumor-TCGA-D8-A1XD	Stage IIIA	36	FEMALE	522	0	LIVING
BRCA-Tumor-TCGA-BH-A0AV	Stage I	52	FEMALE	1820	0	LIVING
BRCA-Tumor-TCGA-C8-A1HJ	Stage IIA	53	FEMALE	5	0	LIVING
BRCA-Tumor-TCGA-A2-A25E	Stage IIIA	34	FEMALE	2796	0	LIVING
BRCA-Tumor-TCGA-D8-A1JE	Stage IIA	62	FEMALE	575	0	LIVING
BRCA-Tumor-TCGA-C8-A133	Stage IIIA	65	FEMALE			LIVING
BRCA-Tumor-TCGA-A2-A1G1	Stage IIB	85	FEMALE	584	0	LIVING
BRCA-Tumor-TCGA-A7-A13D	Stage IIA	46	FEMALE	965	0	LIVING
BRCA-Tumor-TCGA-E2-A1LK	Stage IIIC	84	FEMALE	266	1	DECEASED
BRCA-Tumor-TCGA-E2-A15S	Stage IIB	34	FEMALE	428	0	LIVING
BRCA-Tumor-TCGA-AR-A24K	Stage IIA	46	FEMALE	1548	0	LIVING
BRCA-Tumor-TCGA-E9-A1RI	Stage IIIA	43	FEMALE	1084	0	LIVING
BRCA-Tumor-TCGA-GM-A2DI	Stage I	52	FEMALE	2590	0	LIVING
BRCA-Tumor-TCGA-EW-A1OZ	Stage IIA	56	FEMALE	1229	0	LIVING
BRCA-Tumor-TCGA-BH-A0B7	Stage IIB	42	FEMALE	1733	0	LIVING
BRCA-Tumor-TCGA-A2-A1FX	Stage IIIA	61	FEMALE	1119	0	LIVING
BRCA-Tumor-TCGA-A7-A13G	Stage IIA	79	FEMALE	718	0	LIVING
BRCA-Tumor-TCGA-D8-A27N	Stage IIIA	36	FEMALE	146	0	LIVING
BRCA-Tumor-TCGA-GM-A3NY	Stage IIB	72	FEMALE	1162	0	LIVING
BRCA-Tumor-TCGA-AQ-A1H2	Stage IIIA	84	FEMALE	475	0	LIVING
BRCA-Tumor-TCGA-D8-A27T	Stage IIIC	53	FEMALE	398	0	LIVING
BRCA-Tumor-TCGA-E2-A1IH	Stage I	80	FEMALE	1026	0	LIVING
BRCA-Tumor-TCGA-EW-A1IY	Stage I	38	FEMALE	258	0	LIVING
BRCA-Tumor-TCGA-AR-A24O	Stage IIIA	43	FEMALE	2561	0	LIVING
BRCA-Tumor-TCGA-E2-A15I	Stage IIA	44	FEMALE	530	0	LIVING
BRCA-Tumor-TCGA-D8-A1XQ	Stage IIA	69	FEMALE	499	0	LIVING
BRCA-Tumor-TCGA-A7-A0DA	Stage IIA	62	FEMALE	1085	0	LIVING
BRCA-Tumor-TCGA-C8-A278	Stage IIIA	61	FEMALE	289	0	LIVING
BRCA-Tumor-TCGA-AC-A3HN	Stage IIB	87	FEMALE	496	0	LIVING
BRCA-Tumor-TCGA-BH-A1FE	Stage IIB	31	FEMALE	2273	1	DECEASED
BRCA-Tumor-TCGA-BH-A0BF	Stage IIB	56	FEMALE	782	0	LIVING
BRCA-Tumor-TCGA-BH-A18L	Stage IIIA	50	FEMALE	811	1	DECEASED
BRCA-Tumor-TCGA-A1-A0SG	Stage IIB	61	FEMALE	434	0	LIVING
BRCA-Tumor-TCGA-EW-A1J5	Stage IIB	59	FEMALE	477	0	LIVING
BRCA-Tumor-TCGA-AO-A12H	Stage IIA	69	FEMALE	863	0	LIVING
BRCA-Tumor-TCGA-D8-A1XR	Stage IIB	56	FEMALE	482	0	LIVING
BRCA-Tumor-TCGA-C8-A274	Stage IIA	63	FEMALE	290	0	LIVING
BRCA-Tumor-TCGA-C8-A27A	Stage IIB	48	FEMALE	371	0	LIVING
BRCA-Tumor-TCGA-AR-A1AK	Stage I	70	FEMALE	1559	0	LIVING
BRCA-Tumor-TCGA-AN-A0AT	Stage IIA	62	FEMALE	10	0	LIVING
BRCA-Tumor-TCGA-C8-A26X	Stage IIA	58	FEMALE	11	0	LIVING
BRCA-Tumor-TCGA-D8-A27R	Stage IIIC	41	FEMALE	307	0	LIVING
BRCA-Tumor-TCGA-C8-A135	Stage IIB	64	FEMALE	32	0	LIVING
BRCA-Tumor-TCGA-E9-A22A	Stage IIA	74	FEMALE	1189	0	LIVING
BRCA-Tumor-TCGA-A7-A3J1	Stage IA	63	FEMALE	343	0	LIVING
BRCA-Tumor-TCGA-BH-A18M	Stage IIIA	39	FEMALE	2207	1	DECEASED
BRCA-Tumor-TCGA-D8-A1Y3	Stage IIIA	61	FEMALE	430	0	LIVING
BRCA-Tumor-TCGA-E2-A14V	Stage IIB	53	FEMALE	1042	0	LIVING
BRCA-Tumor-TCGA-D8-A1XW	Stage IIA	53	FEMALE	385	0	LIVING
BRCA-Tumor-TCGA-D8-A1Y1	Stage IIIA	80	FEMALE	302	1	DECEASED
BRCA-Tumor-TCGA-B6-A1KN	Stage IIIB	57	FEMALE	4233	0	LIVING
BRCA-Tumor-TCGA-AO-A03V	Stage I	41	FEMALE	886	0	LIVING
BRCA-Tumor-TCGA-BH-A0E2	Stage IIIA	49	FEMALE	435	0	LIVING
BRCA-Tumor-TCGA-BH-A203	Stage IIB	78	FEMALE	1174	1	DECEASED
BRCA-Tumor-TCGA-E2-A1B5	Stage IIA	46	FEMALE	984	0	LIVING
BRCA-Tumor-TCGA-E9-A1R7	Stage IIA	64	FEMALE	645	0	LIVING
BRCA-Tumor-TCGA-C8-A130	Stage IIIA	52	FEMALE	96	0	LIVING
BRCA-Tumor-TCGA-E9-A249	Stage IIA	45	FEMALE	217	0	LIVING
BRCA-Tumor-TCGA-AC-A2BK	Stage IIIA	78	FEMALE	1172	0	LIVING
BRCA-Tumor-TCGA-E2-A1BD	Stage IIA	53	FEMALE	520	0	LIVING
BRCA-Tumor-TCGA-BH-A0DE	Stage IIA	62	FEMALE	948	0	LIVING
BRCA-Tumor-TCGA-E2-A15O	Stage I	89	FEMALE	396	0	LIVING
BRCA-Tumor-TCGA-A2-A04N	Stage IA	66	FEMALE	3188	0	LIVING
BRCA-Tumor-TCGA-C8-A1HE	Stage IIA	59	FEMALE	375	0	LIVING
BRCA-Tumor-TCGA-D8-A1XM	Stage IA	57	FEMALE	538	0	LIVING
BRCA-Tumor-TCGA-D8-A1JH	Stage IA	56	FEMALE	426	0	LIVING
BRCA-Tumor-TCGA-E2-A14P	Stage IIIC	79	FEMALE	1246	0	LIVING
BRCA-Tumor-TCGA-E9-A227	Stage IIB	42	FEMALE	24	0	LIVING
BRCA-Tumor-TCGA-BH-A1EU	Stage I	83	FEMALE	1286	1	DECEASED
BRCA-Tumor-TCGA-E9-A245	Stage IIB	47	FEMALE			DECEASED
BRCA-Tumor-TCGA-BH-A1F5	Stage IIA	62	FEMALE	2712	1	DECEASED
BRCA-Tumor-TCGA-AR-A24L	Stage IIB	26	FEMALE	2866	1	DECEASED
BRCA-Tumor-TCGA-AC-A23E	Stage IIB	50	FEMALE	72	0	LIVING
BRCA-Tumor-TCGA-D8-A1JS	Stage IA	77	FEMALE	371	0	LIVING
BRCA-Tumor-TCGA-B6-A0X0	Stage IA	54	FEMALE	3945	1	DECEASED
BRCA-Tumor-TCGA-BH-A1FR	Stage IIIB	73	FEMALE	4398	1	DECEASED
BRCA-Tumor-TCGA-A2-A0CW	Stage IIB	67	FEMALE	1948	0	LIVING
BRCA-Tumor-TCGA-BH-A0C7	Stage IIB	48	FEMALE	1305	0	LIVING
BRCA-Tumor-TCGA-E9-A1RF	Stage IIIA	68	FEMALE	200	0	LIVING
BRCA-Tumor-TCGA-BH-A18G	Stage IA	81	FEMALE	61	0	LIVING
BRCA-Tumor-TCGA-A2-A0D3	Stage IA	42	FEMALE	875	0	LIVING
BRCA-Tumor-TCGA-E2-A15E	Stage IIA	40	FEMALE	630	0	LIVING
BRCA-Tumor-TCGA-E2-A1L7	Stage IIIA	40	FEMALE	834	0	LIVING
BRCA-Tumor-TCGA-AC-A2FG	Stage IIB	79	FEMALE	1125	0	LIVING
BRCA-Tumor-TCGA-AR-A1AX	Stage I	64	FEMALE	1890	0	LIVING
BRCA-Tumor-TCGA-AR-A1AL	Stage IIIA	60	FEMALE	1485	0	LIVING
BRCA-Tumor-TCGA-C8-A12W	Stage IIIB	49	FEMALE	385	0	LIVING
BRCA-Tumor-TCGA-BH-A1EO	Stage IIA	68	FEMALE	2798	1	DECEASED
BRCA-Tumor-TCGA-D8-A13Z		51	FEMALE	635	0	LIVING
BRCA-Tumor-TCGA-C8-A12L	Stage IIA	67	FEMALE	363	0	LIVING
BRCA-Tumor-TCGA-BH-A28Q	Stage IIB	46	FEMALE	196	0	LIVING
BRCA-Tumor-TCGA-EW-A1J1	Stage IIB	38	FEMALE	575	0	LIVING
BRCA-Tumor-TCGA-C8-A1HG	Stage IIA	50	FEMALE	345	0	LIVING
BRCA-Tumor-TCGA-D8-A1XK	Stage IIB	55	FEMALE	441	0	LIVING
BRCA-Tumor-TCGA-AQ-A0Y5	Stage IIIA	70	FEMALE	172	1	DECEASED
BRCA-Tumor-TCGA-D8-A27E	Stage IA	66	FEMALE	530	0	LIVING
BRCA-Tumor-TCGA-EW-A1PB	Stage IIIA	70	FEMALE	608	0	LIVING
BRCA-Tumor-TCGA-BH-A0E9	Stage IIB	53	FEMALE	1405	0	LIVING
BRCA-Tumor-TCGA-AR-A24Q	Stage IIB	49	FEMALE	3088	0	LIVING
BRCA-Tumor-TCGA-BH-A0BT	Stage IIA	56	FEMALE	1386	0	LIVING
BRCA-Tumor-TCGA-E9-A1N8	Stage IIA	48	FEMALE	365	0	LIVING
BRCA-Tumor-TCGA-BH-A0DI	Stage IIB	63	FEMALE	673	0	LIVING
BRCA-Tumor-TCGA-E2-A1IG	Stage IIB	45	FEMALE	997	0	LIVING
BRCA-Tumor-TCGA-E9-A1NH	Stage IIB	71	FEMALE			LIVING
BRCA-Tumor-TCGA-BH-A0C3	Stage I	47	FEMALE	1464	0	LIVING
BRCA-Tumor-TCGA-BH-A1F0	Stage IIA	80	FEMALE	785	1	DECEASED
BRCA-Normal-TCGA-E9-A1N4	Stage IIIA	41	FEMALE	1000	0	LIVING
BRCA-Normal-TCGA-BH-A1F2	Stage IIIB	53	FEMALE	959	1	DECEASED
BRCA-Normal-TCGA-E2-A153	Stage IIB	51	FEMALE	707	0	LIVING
BRCA-Normal-TCGA-BH-A0DL	Stage IIA	64	FEMALE	1467	0	LIVING
BRCA-Normal-TCGA-BH-A18J	Stage IV	56	FEMALE	612	1	DECEASED
BRCA-Normal-TCGA-BH-A0BQ	Stage I	39	FEMALE	827	0	LIVING
BRCA-Normal-TCGA-BH-A0DO	Stage I	78	FEMALE	525	0	LIVING
BRCA-Normal-TCGA-BH-A1FC	Stage IIA	78	FEMALE	3472	1	DECEASED
BRCA-Normal-TCGA-BH-A0HA	Stage I	31	FEMALE	1611	0	LIVING
BRCA-Normal-TCGA-BH-A18S	Stage I	79	FEMALE	2009	1	DECEASED
BRCA-Normal-TCGA-BH-A0B7	Stage IIB	42	FEMALE	1733	0	LIVING
BRCA-Normal-TCGA-BH-A204	Stage IIB	80	FEMALE	2534	1	DECEASED
BRCA-Normal-TCGA-E2-A1LB	Stage IIB	41	FEMALE	1231	0	LIVING
BRCA-Normal-TCGA-A7-A13G	Stage IIA	79	FEMALE	718	0	LIVING
BRCA-Normal-TCGA-E2-A1LH	Stage I	59	FEMALE	3247	0	LIVING
BRCA-Normal-TCGA-BH-A0H5	Stage I	45	FEMALE	1080	0	LIVING
BRCA-Normal-TCGA-BH-A18U	Stage IIIA	72	FEMALE	1563	1	DECEASED
BRCA-Normal-TCGA-BH-A18L	Stage IIIA	50	FEMALE	811	1	DECEASED
BRCA-Normal-TCGA-BH-A0AU	Stage IIA	45	FEMALE	746	0	LIVING
BRCA-Normal-TCGA-E9-A1RC	Stage IIIC	56	FEMALE	1224	0	LIVING
BRCA-Normal-TCGA-BH-A1FM	Stage IIIA	44	FEMALE	1388	1	DECEASED
BRCA-Normal-TCGA-BH-A18P	Stage I	60	FEMALE	921	1	DECEASED
BRCA-Normal-TCGA-BH-A203	Stage IIB	78	FEMALE	1174	1	DECEASED
BRCA-Normal-TCGA-BH-A1EW	Stage IIA	38	FEMALE	1694	1	DECEASED
BRCA-Normal-TCGA-BH-A1FH	Stage IV	47	FEMALE	1123	1	DECEASED
BRCA-Normal-TCGA-BH-A1EU	Stage I	83	FEMALE	1286	1	DECEASED
BRCA-Normal-TCGA-GI-A2C9	Stage IIB	58	FEMALE	3342	0	LIVING
BRCA-Normal-TCGA-E9-A1RF	Stage IIIA	68	FEMALE	200	0	LIVING
BRCA-Normal-TCGA-E2-A1L7	Stage IIIA	40	FEMALE	834	0	LIVING
BRCA-Normal-TCGA-E9-A1RI	Stage IIIA	43	FEMALE	1084	0	LIVING
BRCA-Normal-TCGA-E2-A15M	Stage IIA	66	FEMALE	336	1	DECEASED
BRCA-Normal-TCGA-BH-A1EO	Stage IIA	68	FEMALE	2798	1	DECEASED
BRCA-Normal-TCGA-BH-A1F0	Stage IIA	80	FEMALE	785	1	DECEASED
BRCA-Normal-TCGA-BH-A1FR	Stage IIIB	73	FEMALE	4398	1	DECEASED
BRCA-Normal-TCGA-E9-A1ND	Stage IIB	75	FEMALE	383	0	LIVING
BRCA-Normal-TCGA-BH-A1FN	Stage IIA	34	FEMALE	2192	1	DECEASED
BRCA-Normal-TCGA-A7-A13F	Stage IIIA	44	FEMALE	765	0	LIVING
BRCA-Normal-TCGA-BH-A0DD	Stage IIB	58	MALE	1394	0	LIVING
BRCA-Normal-TCGA-BH-A208	Stage IIB	48	FEMALE	1759	1	DECEASED
BRCA-Normal-TCGA-BH-A1EV	Stage IIIA	45	FEMALE	365	1	DECEASED
BRCA-Normal-TCGA-BH-A18R	Stage IIA	50	FEMALE	1142	1	DECEASED
BRCA-Normal-TCGA-BH-A18M	Stage IIIA	39	FEMALE	2207	1	DECEASED
BRCA-Normal-TCGA-BH-A0B5	Stage IIIA	40	FEMALE	1471	0	LIVING
BRCA-Normal-TCGA-BH-A18Q	Stage IIB	56	FEMALE	1692	1	DECEASED
BRCA-Normal-TCGA-BH-A18N	Stage IIA	88	FEMALE	1148	1	DECEASED
BRCA-Normal-TCGA-A7-A13E	Stage IIB	62	FEMALE	614	1	DECEASED
BRCA-Normal-TCGA-BH-A1FU	Stage IA	44	FEMALE	2192	1	DECEASED
BRCA-Normal-TCGA-E9-A1N9	Stage IIA	58	FEMALE	399	0	LIVING
BRCA-Normal-TCGA-BH-A0DG	Stage IIA	30	FEMALE	713	0	LIVING
BRCA-Normal-TCGA-AC-A23H	Stage IIA	90	FEMALE	174	1	DECEASED
BRCA-Normal-TCGA-BH-A1F6		51	FEMALE	2965	1	DECEASED
BRCA-Normal-TCGA-BH-A0BW	Stage I	71	FEMALE	355	0	LIVING
BRCA-Normal-TCGA-BH-A209	Stage I	77	FEMALE	3959	1	DECEASED
BRCA-Normal-TCGA-BH-A1FJ	Stage IIIA	66	FEMALE	1927	1	DECEASED
BRCA-Normal-TCGA-E2-A15I	Stage IIA	44	FEMALE	530	0	LIVING
BRCA-Normal-TCGA-BH-A1FE	Stage IIB	31	FEMALE	2273	1	DECEASED
BRCA-Normal-TCGA-E9-A1R7	Stage IIA	64	FEMALE	645	0	LIVING
BRCA-Normal-TCGA-BH-A18K	Stage I	46	FEMALE	2763	1	DECEASED
BRCA-Normal-TCGA-E2-A158	Stage IIA	43	FEMALE	450	0	LIVING
BRCA-Normal-TCGA-AC-A2FB	Stage IIA	65	FEMALE	1234	0	LIVING
BRCA-Normal-TCGA-E2-A1LS	Stage IA	46	FEMALE	470	0	LIVING
BRCA-Normal-TCGA-BH-A0BT	Stage IIA	56	FEMALE	1386	0	LIVING
BRCA-Normal-TCGA-E2-A1IG	Stage IIB	45	FEMALE	997	0	LIVING
BRCA-Normal-TCGA-BH-A0C3	Stage I	47	FEMALE	1464	0	LIVING
BRCA-Normal-TCGA-E9-A1N6	Stage IIB	52	FEMALE	410	0	LIVING
BRCA-Normal-TCGA-E9-A1NF	Stage IIA	60	FEMALE	1072	1	DECEASED
BRCA-Normal-TCGA-BH-A1EN	Stage IIA	78	FEMALE	2053	1	DECEASED
BRCA-Normal-TCGA-E9-A1N5	Stage IIB	45	FEMALE	1120	0	LIVING
BRCA-Normal-TCGA-BH-A0DT	Stage IIA	41	FEMALE	1170	0	LIVING
BRCA-Normal-TCGA-BH-A1FG	Stage I	88	FEMALE	3738	1	DECEASED
BRCA-Normal-TCGA-E9-A1RD	Stage IIA	67	FEMALE	34	0	LIVING
BRCA-Normal-TCGA-BH-A0AZ	Stage IIIA	47	FEMALE	867	0	LIVING
BRCA-Normal-TCGA-BH-A1FB	Stage IIB	60	FEMALE	3669	1	DECEASED
BRCA-Normal-TCGA-E9-A1RH	Stage IIA	63	FEMALE	1052	0	LIVING
BRCA-Normal-TCGA-BH-A1F8	Stage IIIB	90	FEMALE	749	1	DECEASED
BRCA-Normal-TCGA-E9-A1NA	Stage IIA	58	FEMALE	1112	0	LIVING
BRCA-Normal-TCGA-BH-A1FD	Stage I	68	FEMALE	1009	1	DECEASED
BRCA-Normal-TCGA-BH-A1ET	Stage I	55	FEMALE	2520	1	DECEASED
BRCA-Normal-TCGA-BH-A0BZ	Stage IIIA	59	FEMALE	1492	0	LIVING
BRCA-Normal-TCGA-E9-A1NG	Stage IIA	62	FEMALE	786	1	DECEASED
BRCA-Normal-TCGA-BH-A0DV	Stage IIIA	54	FEMALE	2064	0	LIVING
BRCA-Normal-TCGA-BH-A0BS	Stage IIIA	55	FEMALE	1641	0	LIVING
BRCA-Normal-TCGA-GI-A2C8	Stage IIIB	63	FEMALE	225	0	LIVING
BRCA-Normal-TCGA-E9-A1RB	Stage IIA	40	FEMALE	976	1	DECEASED

## Sheet: KIRC
SampleID	Pathologic_stage	Age_at_initial_pathologic_diagnosis	Gender	_OS	_OS_IND	Vital_status
KIRC-Tumor-TCGA-A3-3317	Stage II	67	MALE	1491	0	LIVING
KIRC-Tumor-TCGA-A3-3358	Stage I	57	FEMALE	1307	0	LIVING
KIRC-Tumor-TCGA-A3-3387	Stage I	49	MALE	617	0	LIVING
KIRC-Tumor-TCGA-AK-3440	Stage I	58	MALE	1745	0	LIVING
KIRC-Tumor-TCGA-AK-3458	Stage I	48	MALE	1168	0	LIVING
KIRC-Tumor-TCGA-AK-3465	Stage I	71	FEMALE	369	0	LIVING
KIRC-Tumor-TCGA-B0-4698	Stage IV	75	MALE	42	1	DECEASED
KIRC-Tumor-TCGA-B0-4700	Stage IV	60	MALE	1980	1	DECEASED
KIRC-Tumor-TCGA-B0-4706	Stage III	61	MALE	65	1	DECEASED
KIRC-Tumor-TCGA-B0-4712	Stage IV	76	MALE	1337	1	DECEASED
KIRC-Tumor-TCGA-B0-4810	Stage III	47	MALE	478	1	DECEASED
KIRC-Tumor-TCGA-B0-4811	Stage III	48	MALE	1417	1	DECEASED
KIRC-Tumor-TCGA-B0-4815	Stage III	65	MALE	1588	1	DECEASED
KIRC-Tumor-TCGA-B0-4816	Stage II	49	MALE	1371	1	DECEASED
KIRC-Tumor-TCGA-B0-4818	Stage II	68	FEMALE	510	1	DECEASED
KIRC-Tumor-TCGA-B0-4821	Stage III	68	FEMALE	1230	1	DECEASED
KIRC-Tumor-TCGA-B0-4833	Stage I	82	FEMALE	2386	1	DECEASED
KIRC-Tumor-TCGA-B0-4834	Stage I	49	MALE	2090	1	DECEASED
KIRC-Tumor-TCGA-B0-4836	Stage IV	61	MALE	1238	1	DECEASED
KIRC-Tumor-TCGA-B0-4837	Stage I	63	MALE	1378	1	DECEASED
KIRC-Tumor-TCGA-B0-4852	Stage II	78	FEMALE	1121	1	DECEASED
KIRC-Tumor-TCGA-B0-5075	Stage III	77	FEMALE	637	1	DECEASED
KIRC-Tumor-TCGA-B0-5080	Stage IV	63	MALE	342	1	DECEASED
KIRC-Tumor-TCGA-B0-5085	Stage III	76	FEMALE	770	1	DECEASED
KIRC-Tumor-TCGA-B0-5088	Stage I	53	MALE	563	1	DECEASED
KIRC-Tumor-TCGA-B0-5399	Stage I	46	MALE	652	0	LIVING
KIRC-Tumor-TCGA-B0-5400	Stage III	59	FEMALE	1132	0	LIVING
KIRC-Tumor-TCGA-B0-5402	Stage IV	64	MALE	449	0	LIVING
KIRC-Tumor-TCGA-B0-5691	Stage I	66	FEMALE	3431	0	LIVING
KIRC-Tumor-TCGA-B0-5692	Stage III	66	FEMALE	1487	0	LIVING
KIRC-Tumor-TCGA-B0-5693	Stage I	47	FEMALE	3076	0	LIVING
KIRC-Tumor-TCGA-B0-5694	Stage III	71	MALE	480	1	DECEASED
KIRC-Tumor-TCGA-B0-5695	Stage I	61	FEMALE	1420	0	LIVING
KIRC-Tumor-TCGA-B0-5696	Stage III	69	MALE	1727	0	LIVING
KIRC-Tumor-TCGA-B0-5697	Stage I	50	MALE	1835	0	LIVING
KIRC-Tumor-TCGA-B0-5698	Stage I	77	MALE	2583	0	LIVING
KIRC-Tumor-TCGA-B0-5700	Stage I	77	MALE	1082	0	LIVING
KIRC-Tumor-TCGA-B0-5703	Stage I	73	MALE	1203	0	LIVING
KIRC-Tumor-TCGA-B0-5705	Stage I	65	FEMALE	3668	0	LIVING
KIRC-Tumor-TCGA-B0-5709	Stage III	62	FEMALE	3117	0	LIVING
KIRC-Tumor-TCGA-B0-5710	Stage I	57	MALE	1459	0	LIVING
KIRC-Tumor-TCGA-B0-5711	Stage III	50	MALE	2931	0	LIVING
KIRC-Tumor-TCGA-B0-5712	Stage IV	68	FEMALE	2722	0	LIVING
KIRC-Tumor-TCGA-B0-5713	Stage III	75	FEMALE	1865	0	LIVING
KIRC-Tumor-TCGA-B0-5812	Stage I	53	MALE	2963	0	LIVING
KIRC-Tumor-TCGA-B2-3923	Stage II	59	MALE	362	0	LIVING
KIRC-Tumor-TCGA-B2-3924	Stage I	73	MALE	371	0	LIVING
KIRC-Tumor-TCGA-B2-5633	Stage I	56	MALE	358	0	LIVING
KIRC-Tumor-TCGA-B2-5636	Stage I	79	MALE	265	0	LIVING
KIRC-Tumor-TCGA-B2-5639	Stage IV	46	MALE	417	0	LIVING
KIRC-Tumor-TCGA-B4-5377	Stage IV	68	FEMALE	291	0	LIVING
KIRC-Tumor-TCGA-B4-5378	Stage I	62	MALE	175	0	LIVING
KIRC-Tumor-TCGA-B4-5832	Stage III	65	MALE	7	0	LIVING
KIRC-Tumor-TCGA-B4-5834	Stage I	59	MALE	38	0	LIVING
KIRC-Tumor-TCGA-B4-5835	Stage I	64	FEMALE	16	0	LIVING
KIRC-Tumor-TCGA-B4-5836	Stage I	61	FEMALE	141	0	LIVING
KIRC-Tumor-TCGA-B4-5838	Stage III	52	MALE	166	0	LIVING
KIRC-Tumor-TCGA-B4-5843	Stage I	45	MALE	11	0	LIVING
KIRC-Tumor-TCGA-B4-5844	Stage II	61	FEMALE	7	0	LIVING
KIRC-Tumor-TCGA-B8-4146	Stage I	41	FEMALE	511	0	LIVING
KIRC-Tumor-TCGA-B8-4153	Stage III	74	MALE	405	0	LIVING
KIRC-Tumor-TCGA-B8-4621	Stage I	63	MALE	431	0	LIVING
KIRC-Tumor-TCGA-B8-5545	Stage I	42	MALE	522	0	LIVING
KIRC-Tumor-TCGA-B8-5546	Stage I	38	FEMALE	505	0	LIVING
KIRC-Tumor-TCGA-B8-5549	Stage I	53	MALE	194	0	LIVING
KIRC-Tumor-TCGA-B8-5551	Stage I	65	FEMALE	15	0	LIVING
KIRC-Tumor-TCGA-B8-5552	Stage I	41	FEMALE	392	0	LIVING
KIRC-Tumor-TCGA-BP-4173	Stage II	47	MALE	1893	0	LIVING
KIRC-Tumor-TCGA-BP-4340	Stage I	70	FEMALE	562	1	DECEASED
KIRC-Tumor-TCGA-BP-4759	Stage I	50	MALE	2372	0	LIVING
KIRC-Tumor-TCGA-BP-4761	Stage III	57	MALE	182	0	LIVING
KIRC-Tumor-TCGA-BP-4770	Stage IV	73	FEMALE	329	1	DECEASED
KIRC-Tumor-TCGA-BP-4787	Stage IV	59	FEMALE	480	1	DECEASED
KIRC-Tumor-TCGA-BP-4789	Stage I	48	MALE	1489	0	LIVING
KIRC-Tumor-TCGA-BP-4790	Stage I	76	MALE	1111	1	DECEASED
KIRC-Tumor-TCGA-BP-4797	Stage III	34	MALE	1107	0	LIVING
KIRC-Tumor-TCGA-BP-4804	Stage I	59	MALE	1459	0	LIVING
KIRC-Tumor-TCGA-BP-4807	Stage I	42	MALE	211	0	LIVING
KIRC-Tumor-TCGA-BP-4959	Stage I	49	MALE	2660	0	LIVING
KIRC-Tumor-TCGA-BP-4960	Stage II	46	MALE	2172	0	LIVING
KIRC-Tumor-TCGA-BP-4961	Stage I	47	MALE	1935	0	LIVING
KIRC-Tumor-TCGA-BP-4967	Stage III	76	MALE	205	0	LIVING
KIRC-Tumor-TCGA-BP-4968	Stage I	40	MALE	1746	0	LIVING
KIRC-Tumor-TCGA-BP-4969	Stage I	63	FEMALE	1794	0	LIVING
KIRC-Tumor-TCGA-BP-4970	Stage III	44	MALE	433	0	LIVING
KIRC-Tumor-TCGA-BP-4971	Stage III	40	MALE	1487	0	LIVING
KIRC-Tumor-TCGA-BP-4973	Stage III	47	MALE	1384	0	LIVING
KIRC-Tumor-TCGA-BP-4974	Stage IV	58	MALE	210	1	DECEASED
KIRC-Tumor-TCGA-BP-4975	Stage I	40	MALE	1433	0	LIVING
KIRC-Tumor-TCGA-BP-4976	Stage I	77	MALE	1632	0	LIVING
KIRC-Tumor-TCGA-BP-4981	Stage III	75	FEMALE	1097	1	DECEASED
KIRC-Tumor-TCGA-BP-4982	Stage I	42	MALE	1014	0	LIVING
KIRC-Tumor-TCGA-BP-4985	Stage III	72	MALE	952	1	DECEASED
KIRC-Tumor-TCGA-BP-4986	Stage I	75	MALE	785	0	LIVING
KIRC-Tumor-TCGA-BP-4988	Stage I	72	MALE	828	1	DECEASED
KIRC-Tumor-TCGA-BP-4989	Stage III	58	MALE	118	0	LIVING
KIRC-Tumor-TCGA-BP-4992	Stage I	66	MALE	501	0	LIVING
KIRC-Tumor-TCGA-BP-4994	Stage I	54	MALE	1308	0	LIVING
KIRC-Tumor-TCGA-BP-4995	Stage I	68	MALE	1371	0	LIVING
KIRC-Tumor-TCGA-BP-4998	Stage I	49	MALE	932	0	LIVING
KIRC-Tumor-TCGA-BP-5000	Stage I	40	MALE	563	0	LIVING
KIRC-Tumor-TCGA-BP-5001	Stage I	43	FEMALE	1177	0	LIVING
KIRC-Tumor-TCGA-BP-5007	Stage II	45	MALE	1140	0	LIVING
KIRC-Tumor-TCGA-BP-5008	Stage I	46	MALE	1071	0	LIVING
KIRC-Tumor-TCGA-BP-5009	Stage I	52	MALE	1102	1	DECEASED
KIRC-Tumor-TCGA-CJ-4635	Stage I	48	MALE	1416	0	LIVING
KIRC-Tumor-TCGA-CJ-4876	Stage II	57	MALE	1955	0	LIVING
KIRC-Tumor-TCGA-CJ-4878	Stage III	71	FEMALE	2186	0	LIVING
KIRC-Tumor-TCGA-CJ-4881	Stage III	41	MALE	2014	0	LIVING
KIRC-Tumor-TCGA-CJ-4887	Stage IV	48	MALE	932	1	DECEASED
KIRC-Tumor-TCGA-CJ-4888	Stage IV	59	MALE	1567	1	DECEASED
KIRC-Tumor-TCGA-CJ-4889	Stage I	63	FEMALE	1946	0	LIVING
KIRC-Tumor-TCGA-CJ-4890	Stage IV	72	MALE	2085	0	LIVING
KIRC-Tumor-TCGA-CJ-4891	Stage III	57	FEMALE	819	1	DECEASED
KIRC-Tumor-TCGA-CJ-4895	Stage IV	62	MALE	1200	1	DECEASED
KIRC-Tumor-TCGA-CJ-4899	Stage I	42	MALE	1528	0	LIVING
KIRC-Tumor-TCGA-CJ-4900	Stage IV	69	FEMALE	1714	1	DECEASED
KIRC-Tumor-TCGA-CJ-5671	Stage I	51	MALE	1943	0	LIVING
KIRC-Tumor-TCGA-CJ-5676	Stage III	47	MALE	2575	0	LIVING
KIRC-Tumor-TCGA-CJ-5677	Stage IV	54	FEMALE	782	1	DECEASED
KIRC-Tumor-TCGA-CJ-5678	Stage IV	62	MALE	574	1	DECEASED
KIRC-Tumor-TCGA-CJ-5680	Stage IV	65	FEMALE	768	1	DECEASED
KIRC-Tumor-TCGA-CJ-5681	Stage IV	44	FEMALE	552	1	DECEASED
KIRC-Tumor-TCGA-CJ-5684	Stage III	61	MALE	2231	0	LIVING
KIRC-Tumor-TCGA-CJ-5686	Stage I	59	FEMALE	2038	0	LIVING
KIRC-Tumor-TCGA-CJ-6027	Stage I	77	MALE	1855	0	LIVING
KIRC-Tumor-TCGA-CJ-6028	Stage IV	58	MALE	1625	1	DECEASED
KIRC-Tumor-TCGA-CJ-6030	Stage I	65	MALE	2299	1	DECEASED
KIRC-Tumor-TCGA-CJ-6031	Stage I	54	MALE	1906	0	LIVING
KIRC-Tumor-TCGA-CJ-6032	Stage II	63	FEMALE	2548	0	LIVING
KIRC-Tumor-TCGA-CJ-6033	Stage IV	54	FEMALE	224	1	DECEASED
KIRC-Tumor-TCGA-CW-5580	Stage IV	73	FEMALE	1964	1	DECEASED
KIRC-Tumor-TCGA-CW-5581	Stage I	44	MALE	2799	0	LIVING
KIRC-Tumor-TCGA-CW-5583	Stage I	51	FEMALE	2489	0	LIVING
KIRC-Tumor-TCGA-CW-5584	Stage III	74	MALE	164	1	DECEASED
KIRC-Tumor-TCGA-CW-5587	Stage III	62	FEMALE	2226	0	LIVING
KIRC-Tumor-TCGA-CW-5588	Stage I	78	FEMALE	2017	0	LIVING
KIRC-Tumor-TCGA-CW-5590	Stage IV	51	MALE	1075	1	DECEASED
KIRC-Tumor-TCGA-CW-5591	Stage IV	56	MALE	2271	0	LIVING
KIRC-Tumor-TCGA-CW-6087	Stage IV	61	MALE	41	1	DECEASED
KIRC-Tumor-TCGA-CW-6090	Stage I	68	MALE	2552	0	LIVING
KIRC-Tumor-TCGA-CW-6093	Stage I	73	MALE	3146	0	LIVING
KIRC-Tumor-TCGA-CW-6097	Stage III	32	MALE	571	1	DECEASED
KIRC-Tumor-TCGA-CZ-4854	Stage I	68	MALE	1404	1	DECEASED
KIRC-Tumor-TCGA-CZ-4857	Stage IV	56	MALE	1432	1	DECEASED
KIRC-Tumor-TCGA-CZ-4858	Stage II	39	MALE	1943	0	LIVING
KIRC-Tumor-TCGA-CZ-4860	Stage IV	60	MALE	206	1	DECEASED
KIRC-Tumor-TCGA-CZ-4863	Stage III	51	FEMALE	1691	0	LIVING
KIRC-Tumor-TCGA-CZ-4864	Stage II	86	MALE	2830	1	DECEASED
KIRC-Tumor-TCGA-CZ-4865	Stage I	70	FEMALE	166	1	DECEASED
KIRC-Tumor-TCGA-CZ-4866	Stage I	79	FEMALE	1768	0	LIVING
KIRC-Tumor-TCGA-CZ-5452	Stage II	69	MALE	1556	0	LIVING
KIRC-Tumor-TCGA-CZ-5453	Stage II	67	MALE	25	0	LIVING
KIRC-Tumor-TCGA-CZ-5454	Stage IV	63	MALE	722	1	DECEASED
KIRC-Tumor-TCGA-CZ-5455	Stage IV	63	MALE	561	1	DECEASED
KIRC-Tumor-TCGA-CZ-5456	Stage II	57	MALE	1558	0	LIVING
KIRC-Tumor-TCGA-CZ-5457	Stage III	62	MALE	1547	0	LIVING
KIRC-Tumor-TCGA-CZ-5458	Stage III	43	MALE	1558	0	LIVING
KIRC-Tumor-TCGA-CZ-5460	Stage IV	55	MALE	1430	0	LIVING
KIRC-Tumor-TCGA-CZ-5461	Stage IV	52	MALE	330	1	DECEASED
KIRC-Tumor-TCGA-CZ-5462	Stage IV	83	MALE	311	1	DECEASED
KIRC-Tumor-TCGA-CZ-5463	Stage II	76	MALE	662	0	LIVING
KIRC-Tumor-TCGA-CZ-5464	Stage IV	69	MALE	1492	0	LIVING
KIRC-Tumor-TCGA-CZ-5465	Stage III	76	FEMALE	1377	0	LIVING
KIRC-Tumor-TCGA-CZ-5467	Stage III	86	FEMALE	73	1	DECEASED
KIRC-Tumor-TCGA-CZ-5468	Stage IV	84	MALE	59	1	DECEASED
KIRC-Tumor-TCGA-CZ-5469	Stage II	41	MALE	946	1	DECEASED
KIRC-Tumor-TCGA-CZ-5470	Stage II	72	FEMALE			LIVING
KIRC-Tumor-TCGA-CZ-5982	Stage I	59	FEMALE	2042	0	LIVING
KIRC-Tumor-TCGA-CZ-5984	Stage I	51	MALE	1491	0	LIVING
KIRC-Tumor-TCGA-CZ-5985	Stage II	58	MALE	1629	0	LIVING
KIRC-Tumor-TCGA-CZ-5986	Stage I	61	MALE	373	0	LIVING
KIRC-Tumor-TCGA-CZ-5987	Stage IV	60	MALE	445	1	DECEASED
KIRC-Tumor-TCGA-CZ-5988	Stage I	38	MALE	693	0	LIVING
KIRC-Tumor-TCGA-CZ-5989	Stage II	60	MALE	1599	0	LIVING
KIRC-Tumor-TCGA-DV-5566	Stage I	67	FEMALE	383	0	LIVING
KIRC-Tumor-TCGA-DV-5567	Stage I	40	FEMALE	364	0	LIVING
KIRC-Tumor-TCGA-DV-5568	Stage I	26	MALE	370	0	LIVING
KIRC-Tumor-TCGA-DV-5569	Stage I	29	FEMALE	355	0	LIVING
KIRC-Tumor-TCGA-DV-5573	Stage I	41	MALE	1130	0	LIVING
KIRC-Tumor-TCGA-DV-5574	Stage I	37	MALE	723	0	LIVING
KIRC-Tumor-TCGA-DV-5575	Stage I	52	FEMALE	1006	0	LIVING
KIRC-Tumor-TCGA-DV-5576	Stage I	55	FEMALE	727	1	DECEASED
KIRC-Tumor-TCGA-EU-5904	Stage I	47	FEMALE	551	0	LIVING
KIRC-Tumor-TCGA-EU-5906	Stage I	55	MALE	206	0	LIVING
KIRC-Normal-TCGA-A3-3358	Stage I	57	FEMALE	1307	0	LIVING
KIRC-Normal-TCGA-A3-3387	Stage I	49	MALE	617	0	LIVING
KIRC-Normal-TCGA-B0-4700	Stage IV	60	MALE	1980	1	DECEASED
KIRC-Normal-TCGA-B0-4712	Stage IV	76	MALE	1337	1	DECEASED
KIRC-Normal-TCGA-B0-5402	Stage IV	64	MALE	449	0	LIVING
KIRC-Normal-TCGA-B0-5690	Stage I	53	FEMALE	2408	0	LIVING
KIRC-Normal-TCGA-B0-5691	Stage I	66	FEMALE	3431	0	LIVING
KIRC-Normal-TCGA-B0-5694	Stage III	71	MALE	480	1	DECEASED
KIRC-Normal-TCGA-B0-5696	Stage III	69	MALE	1727	0	LIVING
KIRC-Normal-TCGA-B0-5697	Stage I	50	MALE	1835	0	LIVING
KIRC-Normal-TCGA-B0-5699	Stage I	53	MALE	2741	0	LIVING
KIRC-Normal-TCGA-B0-5701	Stage III	65	MALE	1732	0	LIVING
KIRC-Normal-TCGA-B0-5703	Stage I	73	MALE	1203	0	LIVING
KIRC-Normal-TCGA-B0-5705	Stage I	65	FEMALE	3668	0	LIVING
KIRC-Normal-TCGA-B0-5706	Stage II	45	MALE	2414	0	LIVING
KIRC-Normal-TCGA-B0-5709	Stage III	62	FEMALE	3117	0	LIVING
KIRC-Normal-TCGA-B0-5711	Stage III	50	MALE	2931	0	LIVING
KIRC-Normal-TCGA-B0-5712	Stage IV	68	FEMALE	2722	0	LIVING
KIRC-Normal-TCGA-B2-5636	Stage I	79	MALE	265	0	LIVING
KIRC-Normal-TCGA-B2-5641	Stage I	79	MALE	324	0	LIVING
KIRC-Normal-TCGA-B8-4619	Stage I	58	MALE	19	0	LIVING
KIRC-Normal-TCGA-B8-4620	Stage III	70	FEMALE	226	0	LIVING
KIRC-Normal-TCGA-B8-4622	Stage IV	57	MALE	181	0	LIVING
KIRC-Normal-TCGA-B8-5549	Stage I	53	MALE	194	0	LIVING
KIRC-Normal-TCGA-B8-5552	Stage I	41	FEMALE	392	0	LIVING
KIRC-Normal-TCGA-CJ-5672	Stage I	84	MALE	2190	1	DECEASED
KIRC-Normal-TCGA-CJ-5676	Stage III	47	MALE	2575	0	LIVING
KIRC-Normal-TCGA-CJ-5677	Stage IV	54	FEMALE	782	1	DECEASED
KIRC-Normal-TCGA-CJ-5678	Stage IV	62	MALE	574	1	DECEASED
KIRC-Normal-TCGA-CJ-5679	Stage III	73	MALE	679	1	DECEASED
KIRC-Normal-TCGA-CJ-5680	Stage IV	65	FEMALE	768	1	DECEASED
KIRC-Normal-TCGA-CJ-5681	Stage IV	44	FEMALE	552	1	DECEASED
KIRC-Normal-TCGA-CJ-5689	Stage I	90	MALE	1620	1	DECEASED
KIRC-Normal-TCGA-CJ-6030	Stage I	65	MALE	2299	1	DECEASED
KIRC-Normal-TCGA-CW-5580	Stage IV	73	FEMALE	1964	1	DECEASED
KIRC-Normal-TCGA-CW-5581	Stage I	44	MALE	2799	0	LIVING
KIRC-Normal-TCGA-CW-5584	Stage III	74	MALE	164	1	DECEASED
KIRC-Normal-TCGA-CW-5585	Stage IV	51	MALE	2609	0	LIVING
KIRC-Normal-TCGA-CW-5587	Stage III	62	FEMALE	2226	0	LIVING
KIRC-Normal-TCGA-CW-5589	Stage I	52	MALE	2378	0	LIVING
KIRC-Normal-TCGA-CW-5591	Stage IV	56	MALE	2271	0	LIVING
KIRC-Normal-TCGA-CW-6087	Stage IV	61	MALE	41	1	DECEASED
KIRC-Normal-TCGA-CW-6088	Stage I	60	MALE	3222	0	LIVING
KIRC-Normal-TCGA-CW-6090	Stage I	68	MALE	2552	0	LIVING
KIRC-Normal-TCGA-CZ-4863	Stage III	51	FEMALE	1691	0	LIVING
KIRC-Normal-TCGA-CZ-5451	Stage II	74	MALE	1668	0	LIVING
KIRC-Normal-TCGA-CZ-5452	Stage II	69	MALE	1556	0	LIVING
KIRC-Normal-TCGA-CZ-5453	Stage II	67	MALE	25	0	LIVING
KIRC-Normal-TCGA-CZ-5454	Stage IV	63	MALE	722	1	DECEASED
KIRC-Normal-TCGA-CZ-5455	Stage IV	63	MALE	561	1	DECEASED
KIRC-Normal-TCGA-CZ-5457	Stage III	62	MALE	1547	0	LIVING
KIRC-Normal-TCGA-CZ-5458	Stage III	43	MALE	1558	0	LIVING
KIRC-Normal-TCGA-CZ-5461	Stage IV	52	MALE	330	1	DECEASED
KIRC-Normal-TCGA-CZ-5462	Stage IV	83	MALE	311	1	DECEASED
KIRC-Normal-TCGA-CZ-5465	Stage III	76	FEMALE	1377	0	LIVING
KIRC-Normal-TCGA-CZ-5466	Stage III	67	MALE	685	0	LIVING
KIRC-Normal-TCGA-CZ-5467	Stage III	86	FEMALE	73	1	DECEASED
KIRC-Normal-TCGA-CZ-5468	Stage IV	84	MALE	59	1	DECEASED
KIRC-Normal-TCGA-CZ-5469	Stage II	41	MALE	946	1	DECEASED
KIRC-Normal-TCGA-CZ-5470	Stage II	72	FEMALE			LIVING
KIRC-Normal-TCGA-CZ-5982	Stage I	59	FEMALE	2042	0	LIVING
KIRC-Normal-TCGA-CZ-5984	Stage I	51	MALE	1491	0	LIVING
KIRC-Normal-TCGA-CZ-5985	Stage II	58	MALE	1629	0	LIVING
KIRC-Normal-TCGA-CZ-5986	Stage I	61	MALE	373	0	LIVING
KIRC-Normal-TCGA-CZ-5987	Stage IV	60	MALE	445	1	DECEASED
KIRC-Normal-TCGA-CZ-5988	Stage I	38	MALE	693	0	LIVING
KIRC-Normal-TCGA-CZ-5989	Stage II	60	MALE	1599	0	LIVING

## Sheet: LUAD
SampleID	Pathologic_stage	Age_at_initial_pathologic_diagnosis	Gender	_OS	_OS_IND	Vital_status
LUAD-Tumor-TCGA-05-4384	Stage IIIA	66	MALE	426	0	LIVING
LUAD-Tumor-TCGA-05-4390	Stage IB	58	FEMALE	1126	0	LIVING
LUAD-Tumor-TCGA-05-4396	Stage IIIB	76	MALE	303	1	DECEASED
LUAD-Tumor-TCGA-05-4405	Stage IB	74	FEMALE	610	0	LIVING
LUAD-Tumor-TCGA-05-4410	Stage IB	62	MALE			LIVING
LUAD-Tumor-TCGA-05-4415	Stage IIIB	57	MALE	91	1	DECEASED
LUAD-Tumor-TCGA-05-4417	Stage IB	51	FEMALE	455	0	LIVING
LUAD-Tumor-TCGA-05-4424	Stage IIB	70	MALE	913	0	LIVING
LUAD-Tumor-TCGA-05-4425	Stage IV	70	FEMALE	669	0	LIVING
LUAD-Tumor-TCGA-05-4427	Stage IIB	65	FEMALE	791	0	LIVING
LUAD-Tumor-TCGA-05-4433	Stage IB	82	MALE	730	0	LIVING
LUAD-Tumor-TCGA-05-5420	Stage IIIA	67	MALE	457	0	LIVING
LUAD-Tumor-TCGA-05-5423	Stage IIB	65	MALE	151	0	LIVING
LUAD-Tumor-TCGA-05-5425	Stage IIB	68	MALE	882	0	LIVING
LUAD-Tumor-TCGA-05-5428	Stage IIA	57	MALE	670	0	LIVING
LUAD-Tumor-TCGA-05-5429	Stage IIIA	60	MALE	275	1	DECEASED
LUAD-Tumor-TCGA-05-5715	Stage IB	69	FEMALE	62	0	LIVING
LUAD-Tumor-TCGA-35-5375	Stage IIIA	61	MALE	264	0	LIVING
LUAD-Tumor-TCGA-38-4631	Stage IB	72	FEMALE	354	1	DECEASED
LUAD-Tumor-TCGA-38-4632	Stage IV	42	MALE	1357	1	DECEASED
LUAD-Tumor-TCGA-38-6178	Stage IIIA	70	FEMALE	448	0	LIVING
LUAD-Tumor-TCGA-38-7271	Stage IA	72	FEMALE	800	1	DECEASED
LUAD-Tumor-TCGA-38-A44F	Stage IB	80	MALE	133	0	LIVING
LUAD-Tumor-TCGA-44-5643	Stage IIIA	53	MALE	417	0	LIVING
LUAD-Tumor-TCGA-44-5644	Stage IB	51	FEMALE	498	0	LIVING
LUAD-Tumor-TCGA-44-5645	Stage IA	61	FEMALE	383	0	LIVING
LUAD-Tumor-TCGA-44-6145	Stage IA	62	FEMALE	328	0	LIVING
LUAD-Tumor-TCGA-44-6146	Stage IIB	64	MALE	302	0	LIVING
LUAD-Tumor-TCGA-44-6147	Stage IA	67	FEMALE	441	0	LIVING
LUAD-Tumor-TCGA-44-6148	Stage IA	60	MALE	362	0	LIVING
LUAD-Tumor-TCGA-44-6774	Stage IIIA	56	FEMALE	361	0	LIVING
LUAD-Tumor-TCGA-44-6775	Stage IB	72	FEMALE	370	0	LIVING
LUAD-Tumor-TCGA-44-6776	Stage IA	60	FEMALE	1938	0	LIVING
LUAD-Tumor-TCGA-44-6777	Stage IB	85	FEMALE	987	1	DECEASED
LUAD-Tumor-TCGA-44-6778	Stage IA	59	MALE	1110	0	LIVING
LUAD-Tumor-TCGA-44-6779	Stage IIB	50	FEMALE	500	1	DECEASED
LUAD-Tumor-TCGA-44-7659	Stage IA	70	MALE	444	0	LIVING
LUAD-Tumor-TCGA-44-7660	Stage IB	72	MALE	325	0	LIVING
LUAD-Tumor-TCGA-44-7661	Stage IB	69	FEMALE	366	0	LIVING
LUAD-Tumor-TCGA-44-7662	Stage IB	61	MALE	218	0	LIVING
LUAD-Tumor-TCGA-44-7667	Stage IIB	49	FEMALE	557	0	LIVING
LUAD-Tumor-TCGA-44-7669	Stage IIA	59	MALE	574	1	DECEASED
LUAD-Tumor-TCGA-44-7670	Stage IIA	47	FEMALE	531	0	LIVING
LUAD-Tumor-TCGA-44-7671	Stage IB	64	MALE	535	0	LIVING
LUAD-Tumor-TCGA-44-7672	Stage IA	52	FEMALE	418	0	LIVING
LUAD-Tumor-TCGA-44-8117	Stage IB	54	FEMALE	385	0	LIVING
LUAD-Tumor-TCGA-44-8119	Stage IIB	73	MALE	99	0	LIVING
LUAD-Tumor-TCGA-44-8120	Stage IB	58	MALE	260	0	LIVING
LUAD-Tumor-TCGA-44-A479	Stage IB	73	FEMALE	392	0	LIVING
LUAD-Tumor-TCGA-44-A47A	Stage IB	78	FEMALE	466	0	LIVING
LUAD-Tumor-TCGA-44-A47B	Stage IB	79	MALE	287	0	LIVING
LUAD-Tumor-TCGA-44-A47G	Stage IA	73	FEMALE	351	0	LIVING
LUAD-Tumor-TCGA-44-A4SS	Stage IA	73	MALE	415	0	LIVING
LUAD-Tumor-TCGA-44-A4SU	Stage IA	67	FEMALE	409	1	DECEASED
LUAD-Tumor-TCGA-49-4487	Stage IA	72	FEMALE	855	1	DECEASED
LUAD-Tumor-TCGA-49-4488	Stage IA	74	FEMALE	869	1	DECEASED
LUAD-Tumor-TCGA-49-4490	Stage IIIA	45	FEMALE	385	1	DECEASED
LUAD-Tumor-TCGA-49-4512	Stage IIIA	69	FEMALE	905	1	DECEASED
LUAD-Tumor-TCGA-49-4514	Stage IA	79	FEMALE	1700	0	LIVING
LUAD-Tumor-TCGA-49-6742	Stage IIB	70	MALE	445	0	LIVING
LUAD-Tumor-TCGA-49-6743	Stage IIIA	81	FEMALE	369	0	LIVING
LUAD-Tumor-TCGA-49-6744	Stage IIA	64	FEMALE	890	0	LIVING
LUAD-Tumor-TCGA-49-6745	Stage IIIA	82	MALE	522	0	LIVING
LUAD-Tumor-TCGA-49-6761	Stage IIIA	68	FEMALE	354	0	LIVING
LUAD-Tumor-TCGA-49-6767	Stage IIB	46	FEMALE	677	0	LIVING
LUAD-Tumor-TCGA-50-5044	Stage IIIB	72	FEMALE	624	1	DECEASED
LUAD-Tumor-TCGA-50-5045	Stage IA	57	FEMALE	2174	1	DECEASED
LUAD-Tumor-TCGA-50-5049	Stage IA	70	MALE	2146	0	LIVING
LUAD-Tumor-TCGA-50-5051	Stage IIIA	42	FEMALE	478	1	DECEASED
LUAD-Tumor-TCGA-50-5055	Stage IIA	79	FEMALE	785	0	LIVING
LUAD-Tumor-TCGA-50-5066	Stage IB	72	MALE	944	0	LIVING
LUAD-Tumor-TCGA-50-5068	Stage IIB	59	FEMALE	1499	1	DECEASED
LUAD-Tumor-TCGA-50-5072	Stage IIIA	74	MALE	250	1	DECEASED
LUAD-Tumor-TCGA-50-5930	Stage IIIA	47	MALE	282	1	DECEASED
LUAD-Tumor-TCGA-50-5931	Stage IB	75	FEMALE	434	1	DECEASED
LUAD-Tumor-TCGA-50-5932	Stage IIB	75	MALE	1235	1	DECEASED
LUAD-Tumor-TCGA-50-5933	Stage IIIB	72	MALE	2393	1	DECEASED
LUAD-Tumor-TCGA-50-5935	Stage IA	86	FEMALE	653	1	DECEASED
LUAD-Tumor-TCGA-50-5936	Stage IIIA	58	MALE	257	1	DECEASED
LUAD-Tumor-TCGA-50-5939	Stage IB	85	MALE	460	1	DECEASED
LUAD-Tumor-TCGA-50-5941	Stage IIIA	55	FEMALE	567	0	LIVING
LUAD-Tumor-TCGA-50-5942	Stage IA	67	FEMALE	883	0	LIVING
LUAD-Tumor-TCGA-50-5944	Stage IA	69	FEMALE	764	0	LIVING
LUAD-Tumor-TCGA-50-5946	Stage IA	62	MALE	686	0	LIVING
LUAD-Tumor-TCGA-50-6590	Stage IB	72	FEMALE	1288	1	DECEASED
LUAD-Tumor-TCGA-50-6591	Stage IV	63	FEMALE	119	1	DECEASED
LUAD-Tumor-TCGA-50-6592	Stage IB	71	FEMALE	777	1	DECEASED
LUAD-Tumor-TCGA-50-6593	Stage IIIA	49	FEMALE	336	1	DECEASED
LUAD-Tumor-TCGA-50-6594	Stage IIIA	79	FEMALE	370	1	DECEASED
LUAD-Tumor-TCGA-50-6595	Stage IIIA	74	FEMALE	189	1	DECEASED
LUAD-Tumor-TCGA-50-6597	Stage IB	79	FEMALE	1015	0	LIVING
LUAD-Tumor-TCGA-50-6673	Stage I	84	FEMALE	22	1	DECEASED
LUAD-Tumor-TCGA-50-7109	Stage I	60	MALE	255	0	LIVING
LUAD-Tumor-TCGA-50-8457	Stage IA	63	FEMALE	779	0	LIVING
LUAD-Tumor-TCGA-50-8459	Stage IIB	68	MALE	231	0	LIVING
LUAD-Tumor-TCGA-50-8460	Stage IA	74	MALE	829	0	LIVING
LUAD-Tumor-TCGA-53-7624	Stage IV	40	FEMALE	1043	1	DECEASED
LUAD-Tumor-TCGA-53-7626	Stage IIA	76	FEMALE	929	1	DECEASED
LUAD-Tumor-TCGA-53-7813	Stage IIIB	51	FEMALE	424	0	LIVING
LUAD-Tumor-TCGA-53-A4EZ	Stage IIA	63	MALE	280	0	LIVING
LUAD-Tumor-TCGA-55-5899	Stage IA	58	MALE	87	0	LIVING
LUAD-Tumor-TCGA-55-6543	Stage IA	60	FEMALE	2	0	LIVING
LUAD-Tumor-TCGA-55-6642	Stage IB	63	MALE	993	0	LIVING
LUAD-Tumor-TCGA-55-6712	Stage IIA	71	MALE	24	0	LIVING
LUAD-Tumor-TCGA-55-6968	Stage IV	61	MALE	1293	1	DECEASED
LUAD-Tumor-TCGA-55-6969	Stage IB	52	MALE	1239	0	LIVING
LUAD-Tumor-TCGA-55-6970	Stage IIIA	67	FEMALE	464	1	DECEASED
LUAD-Tumor-TCGA-55-6971	Stage IB	59	FEMALE	25	0	LIVING
LUAD-Tumor-TCGA-55-6972	Stage IB	72	MALE	1475	0	LIVING
LUAD-Tumor-TCGA-55-6978	Stage IIA	81	MALE	167	1	DECEASED
LUAD-Tumor-TCGA-55-6979	Stage IIB	59	FEMALE	237	1	DECEASED
LUAD-Tumor-TCGA-55-6980	Stage IA	56	MALE	67	0	LIVING
LUAD-Tumor-TCGA-55-6981	Stage IIIA	53	FEMALE	1379	1	DECEASED
LUAD-Tumor-TCGA-55-6982	Stage IIB	79	FEMALE	995	1	DECEASED
LUAD-Tumor-TCGA-55-6983	Stage IIB	81	MALE	1826	0	LIVING
LUAD-Tumor-TCGA-55-6984	Stage IIB	71	FEMALE	760	1	DECEASED
LUAD-Tumor-TCGA-55-6985	Stage IB	58	FEMALE	1233	0	LIVING
LUAD-Tumor-TCGA-55-6986	Stage IB	74	FEMALE	3261	0	LIVING
LUAD-Tumor-TCGA-55-6987	Stage IA	77	MALE	1170	0	LIVING
LUAD-Tumor-TCGA-55-7227	Stage IIIA	77	MALE	53	0	LIVING
LUAD-Tumor-TCGA-55-7281	Stage IA	70	FEMALE	18	0	LIVING
LUAD-Tumor-TCGA-55-7283	Stage IIIA	76	FEMALE	35	0	LIVING
LUAD-Tumor-TCGA-55-7284	Stage IIB	74	MALE	121	0	LIVING
LUAD-Tumor-TCGA-55-7570	Stage IA	60	MALE	6	0	LIVING
LUAD-Tumor-TCGA-55-7573	Stage IA	72	FEMALE	4	0	LIVING
LUAD-Tumor-TCGA-55-7574	Stage IB	64	FEMALE	95	0	LIVING
LUAD-Tumor-TCGA-55-7576	Stage IB	54	MALE	40	0	LIVING
LUAD-Tumor-TCGA-55-7724	Stage IB	76	FEMALE	705	0	LIVING
LUAD-Tumor-TCGA-55-7725	Stage IA	68	FEMALE	39	0	LIVING
LUAD-Tumor-TCGA-55-7726	Stage IA	72	FEMALE	39	0	LIVING
LUAD-Tumor-TCGA-55-7727	Stage IIIA	70	MALE	34	0	LIVING
LUAD-Tumor-TCGA-55-7728	Stage IB	64	FEMALE	24	0	LIVING
LUAD-Tumor-TCGA-55-7815	Stage IB	76	MALE	54	0	LIVING
LUAD-Tumor-TCGA-55-7903	Stage IA	64	MALE	19	0	LIVING
LUAD-Tumor-TCGA-55-7907	Stage IIA	77	MALE	16	0	LIVING
LUAD-Tumor-TCGA-55-7910	Stage IIA	50	FEMALE	197	0	LIVING
LUAD-Tumor-TCGA-55-7911	Stage IA	70	FEMALE	21	0	LIVING
LUAD-Tumor-TCGA-55-7913
LUAD-Tumor-TCGA-55-7914	Stage IIA	71	FEMALE	3	0	LIVING
LUAD-Tumor-TCGA-55-7994	Stage IIB	81	MALE	603	0	LIVING
LUAD-Tumor-TCGA-55-7995	Stage IA	73	FEMALE	5	0	LIVING
LUAD-Tumor-TCGA-55-8085	Stage IA	64	MALE	904	0	LIVING
LUAD-Tumor-TCGA-55-8087	Stage IB	59	FEMALE	462	0	LIVING
LUAD-Tumor-TCGA-55-8089	Stage IA	56	MALE	100	0	LIVING
LUAD-Tumor-TCGA-55-8090	Stage IA	80	MALE	598	1	DECEASED
LUAD-Tumor-TCGA-55-8091	Stage IB	74	MALE	600	0	LIVING
LUAD-Tumor-TCGA-55-8092	Stage IIB	75	MALE	154	1	DECEASED
LUAD-Tumor-TCGA-55-8094	Stage IV	51	MALE	4	0	LIVING
LUAD-Tumor-TCGA-55-8096	Stage IB	67	FEMALE	719	1	DECEASED
LUAD-Tumor-TCGA-55-8097	Stage IA	60	FEMALE	476	0	LIVING
LUAD-Tumor-TCGA-55-8203	Stage IB	69	FEMALE	547	0	LIVING
LUAD-Tumor-TCGA-55-8204	Stage IB	87	FEMALE			LIVING
LUAD-Tumor-TCGA-55-8205	Stage IIB	76	FEMALE	33	0	LIVING
LUAD-Tumor-TCGA-55-8206	Stage IA	56	MALE	46	0	LIVING
LUAD-Tumor-TCGA-55-8207	Stage IB	73	MALE	66	0	LIVING
LUAD-Tumor-TCGA-55-8208	Stage IA	73	FEMALE	674	0	LIVING
LUAD-Tumor-TCGA-55-8299	Stage IA	61	FEMALE	469	1	DECEASED
LUAD-Tumor-TCGA-55-8301	Stage IB	58	MALE	44	0	LIVING
LUAD-Tumor-TCGA-55-8302	Stage IB	54	MALE	23	0	LIVING
LUAD-Tumor-TCGA-55-8505	Stage IIIA	62	MALE	29	0	LIVING
LUAD-Tumor-TCGA-55-8506	Stage IIB	62	FEMALE	11	0	LIVING
LUAD-Tumor-TCGA-55-8507	Stage IA	53	MALE	8	0	LIVING
LUAD-Tumor-TCGA-55-8508	Stage IIA	60	FEMALE	15	0	LIVING
LUAD-Tumor-TCGA-55-8510	Stage IB	55	FEMALE	539	0	LIVING
LUAD-Tumor-TCGA-55-8511	Stage IB	73	FEMALE	9	0	LIVING
LUAD-Tumor-TCGA-55-8512	Stage IV	41	MALE	3	0	LIVING
LUAD-Tumor-TCGA-55-8513	Stage IIB	77	FEMALE	146	0	LIVING
LUAD-Tumor-TCGA-55-8514	Stage IB	70	FEMALE	202	0	LIVING
LUAD-Tumor-TCGA-55-8614	Stage IB	76	MALE	536	0	LIVING
LUAD-Tumor-TCGA-55-8615	Stage IIIA	67	MALE	15	0	LIVING
LUAD-Tumor-TCGA-55-8616	Stage IB	58	FEMALE	48	0	LIVING
LUAD-Tumor-TCGA-55-8619	Stage IIB	72	FEMALE	49	0	LIVING
LUAD-Tumor-TCGA-55-8620	Stage IV	60	MALE	66	0	LIVING
LUAD-Tumor-TCGA-55-8621	Stage IA	75	FEMALE	515	0	LIVING
LUAD-Tumor-TCGA-55-A48X	Stage IIA	63	FEMALE	689	0	LIVING
LUAD-Tumor-TCGA-55-A48Z	Stage IIIB	60	FEMALE	651	0	LIVING
LUAD-Tumor-TCGA-55-A491	Stage IA	81	FEMALE	626	0	LIVING
LUAD-Tumor-TCGA-55-A492	Stage IA	70	FEMALE	596	0	LIVING
LUAD-Tumor-TCGA-55-A493	Stage IB	54	FEMALE	28	0	LIVING
LUAD-Tumor-TCGA-55-A494	Stage IB	61	FEMALE	481	0	LIVING
LUAD-Tumor-TCGA-55-A4DF	Stage IA	88	MALE	614	1	DECEASED
LUAD-Tumor-TCGA-55-A4DG	Stage IA	71	MALE	608	0	LIVING
LUAD-Tumor-TCGA-62-8394	Stage IIIB	65	FEMALE	139	1	DECEASED
LUAD-Tumor-TCGA-62-8395	Stage IIB	80	FEMALE	1216	0	LIVING
LUAD-Tumor-TCGA-62-8397	Stage IIB	70	FEMALE	1289	0	LIVING
LUAD-Tumor-TCGA-62-8398	Stage IIIA	55	MALE	444	1	DECEASED
LUAD-Tumor-TCGA-62-8399	Stage IIIA	62	MALE	2696	0	LIVING
LUAD-Tumor-TCGA-62-8402	Stage IIIA	73	FEMALE	1498	1	DECEASED
LUAD-Tumor-TCGA-62-A46O	Stage IB	65	FEMALE	1454	1	DECEASED
LUAD-Tumor-TCGA-62-A46P	Stage IB	65	MALE	594	1	DECEASED
LUAD-Tumor-TCGA-62-A46R	Stage IB	54	FEMALE	1725	1	DECEASED
LUAD-Tumor-TCGA-62-A46S	Stage IB	73	MALE	1653	1	DECEASED
LUAD-Tumor-TCGA-62-A46U	Stage IIB	71	FEMALE	2067	0	LIVING
LUAD-Tumor-TCGA-62-A46V	Stage IB	78	FEMALE	2199	0	LIVING
LUAD-Tumor-TCGA-62-A46Y	Stage IIIA	70	FEMALE	414	1	DECEASED
LUAD-Tumor-TCGA-62-A470	Stage IB	84	MALE	1194	1	DECEASED
LUAD-Tumor-TCGA-62-A471	Stage IIB	64	MALE	1246	0	LIVING
LUAD-Tumor-TCGA-62-A472	Stage IIB	70	MALE	910	0	LIVING
LUAD-Tumor-TCGA-64-1679	Stage IIIA	58	FEMALE	1686	0	LIVING
LUAD-Tumor-TCGA-64-1681	Stage IA	61	FEMALE	1167	1	DECEASED
LUAD-Tumor-TCGA-64-5774	Stage IB	60	MALE	2550	0	LIVING
LUAD-Tumor-TCGA-64-5775	Stage IIIA	71	MALE	62	1	DECEASED
LUAD-Tumor-TCGA-64-5778	Stage IB	60	MALE	926	0	LIVING
LUAD-Tumor-TCGA-64-5779	Stage IIIA	61	MALE	507	0	LIVING
LUAD-Tumor-TCGA-64-5781	Stage IB	55	FEMALE	1202	0	LIVING
LUAD-Tumor-TCGA-64-5815	Stage IIB	74	MALE	224	0	LIVING
LUAD-Tumor-TCGA-67-4679	Stage IB	69	MALE			LIVING
LUAD-Tumor-TCGA-67-6215	Stage IB	52	FEMALE	174	0	LIVING
LUAD-Tumor-TCGA-67-6216	Stage IA	57	FEMALE	141	0	LIVING
LUAD-Tumor-TCGA-67-6217	Stage IIA	73	FEMALE	422	0	LIVING
LUAD-Tumor-TCGA-69-7760	Stage IIB	73	MALE	202	0	LIVING
LUAD-Tumor-TCGA-69-7761	Stage IB	84	MALE	186	0	LIVING
LUAD-Tumor-TCGA-69-7763	Stage IA	69	MALE	690	0	LIVING
LUAD-Tumor-TCGA-69-7764	Stage IA	75	MALE	414	0	LIVING
LUAD-Tumor-TCGA-69-7765	Stage IV	56	MALE	165	0	LIVING
LUAD-Tumor-TCGA-69-7973	Stage IB	42	FEMALE	230	0	LIVING
LUAD-Tumor-TCGA-69-7974	Stage IIIA	54	FEMALE	184	0	LIVING
LUAD-Tumor-TCGA-69-7978	Stage IIB	59	MALE	70	0	LIVING
LUAD-Tumor-TCGA-69-7979	Stage IB	71	FEMALE	89	0	LIVING
LUAD-Tumor-TCGA-69-7980	Stage I	69	FEMALE	382	0	LIVING
LUAD-Tumor-TCGA-69-8253	Stage IIB	59	FEMALE	100	0	LIVING
LUAD-Tumor-TCGA-69-8254		85	MALE	77	0	LIVING
LUAD-Tumor-TCGA-69-8255	Stage IA	71	MALE	129	0	LIVING
LUAD-Tumor-TCGA-69-8453	Stage IIB	77	MALE	550	0	LIVING
LUAD-Tumor-TCGA-69-A59K	Stage IIB	60	FEMALE	214	0	LIVING
LUAD-Tumor-TCGA-71-6725	Stage IB	48	FEMALE	61	0	LIVING
LUAD-Tumor-TCGA-71-8520	Stage IB	60	FEMALE	3	0	LIVING
LUAD-Tumor-TCGA-73-4658	Stage IB	80	FEMALE	1600	1	DECEASED
LUAD-Tumor-TCGA-73-4676	Stage IIA	45	MALE	164	0	LIVING
LUAD-Tumor-TCGA-73-7498	Stage IA	58	FEMALE	1189	0	LIVING
LUAD-Tumor-TCGA-73-7499	Stage IB	81	FEMALE	715	0	LIVING
LUAD-Tumor-TCGA-75-5122	Stage IB		MALE			DECEASED
LUAD-Tumor-TCGA-75-5125	Stage IIB		MALE			LIVING
LUAD-Tumor-TCGA-75-5126	Stage IIIA		FEMALE			LIVING
LUAD-Tumor-TCGA-75-5146	Stage IB		MALE			LIVING
LUAD-Tumor-TCGA-75-5147	Stage IB		FEMALE			LIVING
LUAD-Tumor-TCGA-75-6203	Stage IIIA		FEMALE			LIVING
LUAD-Tumor-TCGA-75-6205	Stage IB		FEMALE			DECEASED
LUAD-Tumor-TCGA-75-6206	Stage IB		MALE			LIVING
LUAD-Tumor-TCGA-75-6207	Stage IIIA		MALE			DECEASED
LUAD-Tumor-TCGA-75-6211	Stage IB		FEMALE			DECEASED
LUAD-Tumor-TCGA-75-6212	Stage IIA		FEMALE			LIVING
LUAD-Tumor-TCGA-75-6214	Stage IIIA		FEMALE			LIVING
LUAD-Tumor-TCGA-75-7025	Stage IB		MALE			LIVING
LUAD-Tumor-TCGA-75-7027	Stage IB		MALE			LIVING
LUAD-Tumor-TCGA-75-7030	Stage IIB		MALE			LIVING
LUAD-Tumor-TCGA-75-7031	Stage IB		FEMALE			LIVING
LUAD-Tumor-TCGA-78-7143	Stage IB	62	FEMALE	4961	1	DECEASED
LUAD-Tumor-TCGA-78-7145	Stage IV	52	FEMALE	826	1	DECEASED
LUAD-Tumor-TCGA-78-7146	Stage IIIA	71	FEMALE	173	1	DECEASED
LUAD-Tumor-TCGA-78-7147	Stage IIB	67	FEMALE	586	1	DECEASED
LUAD-Tumor-TCGA-78-7148	Stage IIB	71	MALE	626	1	DECEASED
LUAD-Tumor-TCGA-78-7149	Stage IIIB	71	MALE	1093	0	LIVING
LUAD-Tumor-TCGA-78-7150	Stage IIB	59	MALE	666	1	DECEASED
LUAD-Tumor-TCGA-78-7152	Stage IB	65	MALE	1202	0	LIVING
LUAD-Tumor-TCGA-78-7153	Stage IB	65	FEMALE	760	0	LIVING
LUAD-Tumor-TCGA-78-7154	Stage IIIA	72	MALE	593	1	DECEASED
LUAD-Tumor-TCGA-78-7155	Stage IB	68	MALE	1171	1	DECEASED
LUAD-Tumor-TCGA-78-7156	Stage IV	62	MALE	976	1	DECEASED
LUAD-Tumor-TCGA-78-7158	Stage IIIB	59	FEMALE	179	1	DECEASED
LUAD-Tumor-TCGA-78-7159	Stage IA	60	FEMALE	1221	0	LIVING
LUAD-Tumor-TCGA-78-7160	Stage IV	61	MALE	678	0	LIVING
LUAD-Tumor-TCGA-78-7161	Stage IIB	69	FEMALE	215	0	LIVING
LUAD-Tumor-TCGA-78-7162	Stage IA	75	MALE	3169	1	DECEASED
LUAD-Tumor-TCGA-78-7163	Stage IB	60	MALE	6812	0	LIVING
LUAD-Tumor-TCGA-78-7166	Stage IIB	84	MALE	258	1	DECEASED
LUAD-Tumor-TCGA-78-7167	Stage IV	77	MALE	2681	1	DECEASED
LUAD-Tumor-TCGA-78-7220	Stage IIIA	53	FEMALE	807	1	DECEASED
LUAD-Tumor-TCGA-78-7535	Stage IB	45	MALE	949	1	DECEASED
LUAD-Tumor-TCGA-78-7536	Stage IIIA	69	MALE	244	1	DECEASED
LUAD-Tumor-TCGA-78-7537	Stage IB	72	MALE	1622	1	DECEASED
LUAD-Tumor-TCGA-78-7539	Stage IIA	75	FEMALE	327	0	LIVING
LUAD-Tumor-TCGA-78-7540	Stage IB	66	FEMALE	881	0	LIVING
LUAD-Tumor-TCGA-78-7542	Stage IB	56	MALE	321	1	DECEASED
LUAD-Tumor-TCGA-78-7633	Stage IA	67	MALE	994	0	LIVING
LUAD-Tumor-TCGA-78-8640	Stage IIA	59	MALE	6528	0	LIVING
LUAD-Tumor-TCGA-78-8648	Stage IIB	58	FEMALE	1209	1	DECEASED
LUAD-Tumor-TCGA-78-8655	Stage IA	77	FEMALE	2360	0	LIVING
LUAD-Tumor-TCGA-78-8660	Stage IIB	69	MALE	321	1	DECEASED
LUAD-Tumor-TCGA-78-8662	Stage IB	53	FEMALE	3361	1	DECEASED
LUAD-Tumor-TCGA-80-5607	Stage IIB		FEMALE			LIVING
LUAD-Tumor-TCGA-80-5608	Stage IA		FEMALE			LIVING
LUAD-Tumor-TCGA-80-5611	Stage IB		MALE			LIVING
LUAD-Tumor-TCGA-83-5908	Stage IA	59	FEMALE	824	0	LIVING
LUAD-Tumor-TCGA-86-6562	Stage IIA	52	MALE	376	1	DECEASED
LUAD-Tumor-TCGA-86-6851	Stage IIA	73	FEMALE	179	0	LIVING
LUAD-Tumor-TCGA-86-7701	Stage IV	66	MALE	11	0	LIVING
LUAD-Tumor-TCGA-86-7711	Stage IIA	70	MALE	630	0	LIVING
LUAD-Tumor-TCGA-86-7713	Stage IIA	70	MALE	422	0	LIVING
LUAD-Tumor-TCGA-86-7714	Stage IIIA	61	FEMALE	625	1	DECEASED
LUAD-Tumor-TCGA-86-7953	Stage IA	69	FEMALE	591	0	LIVING
LUAD-Tumor-TCGA-86-7954	Stage IB	68	FEMALE			LIVING
LUAD-Tumor-TCGA-86-7955	Stage IB	62	MALE	508	0	LIVING
LUAD-Tumor-TCGA-86-8054	Stage IIB	61	MALE	745	0	LIVING
LUAD-Tumor-TCGA-86-8055	Stage IIA	79	MALE	124	1	DECEASED
LUAD-Tumor-TCGA-86-8056	Stage IIIA	63	FEMALE			LIVING
LUAD-Tumor-TCGA-86-8073	Stage IB	58	MALE	740	0	LIVING
LUAD-Tumor-TCGA-86-8074	Stage IIA	62	FEMALE	24	0	LIVING
LUAD-Tumor-TCGA-86-8075	Stage IB	66	FEMALE	479	0	LIVING
LUAD-Tumor-TCGA-86-8076	Stage IA	42	MALE	489	0	LIVING
LUAD-Tumor-TCGA-86-8278	Stage IIB	63	FEMALE	476	0	LIVING
LUAD-Tumor-TCGA-86-8279	Stage IIA	46	MALE	482	0	LIVING
LUAD-Tumor-TCGA-86-8280	Stage IIA	54	FEMALE	16	0	LIVING
LUAD-Tumor-TCGA-86-8281	Stage IA	75	MALE			LIVING
LUAD-Tumor-TCGA-86-8358	Stage IB	44	MALE	653	0	LIVING
LUAD-Tumor-TCGA-86-8359	Stage IIIA	52	MALE	444	1	DECEASED
LUAD-Tumor-TCGA-86-8585	Stage IB	57	MALE	35	0	LIVING
LUAD-Tumor-TCGA-86-8668	Stage IA	61	FEMALE	423	0	LIVING
LUAD-Tumor-TCGA-86-8669	Stage IA	64	MALE	938	0	LIVING
LUAD-Tumor-TCGA-86-8671	Stage IIB	72	FEMALE	839	0	LIVING
LUAD-Tumor-TCGA-86-8672	Stage IIB	59	MALE	19	1	DECEASED
LUAD-Tumor-TCGA-86-8673	Stage IB	61	MALE	455	0	LIVING
LUAD-Tumor-TCGA-86-8674	Stage IIA	50	MALE	405	0	LIVING
LUAD-Tumor-TCGA-86-A456	Stage IA	78	FEMALE	405	0	LIVING
LUAD-Tumor-TCGA-86-A4D0	Stage IIA	48	MALE	116	1	DECEASED
LUAD-Tumor-TCGA-86-A4JF	Stage IIB	56	MALE	536	0	LIVING
LUAD-Tumor-TCGA-86-A4P7	Stage IB	63	FEMALE	415	0	LIVING
LUAD-Tumor-TCGA-86-A4P8	Stage IIIA	59	FEMALE	431	0	LIVING
LUAD-Tumor-TCGA-91-6828	Stage IA	70	MALE	323	0	LIVING
LUAD-Tumor-TCGA-91-6829	Stage IB	78	MALE	1258	1	DECEASED
LUAD-Tumor-TCGA-91-6830	Stage IIA	65	FEMALE	60	0	LIVING
LUAD-Tumor-TCGA-91-6831	Stage IB	66	MALE	310	0	LIVING
LUAD-Tumor-TCGA-91-6835	Stage IA	81	FEMALE	79	0	LIVING
LUAD-Tumor-TCGA-91-6836	Stage IB	52	FEMALE	417	0	LIVING
LUAD-Tumor-TCGA-91-6840	Stage IA	59	FEMALE	372	0	LIVING
LUAD-Tumor-TCGA-91-6847	Stage IB	62	FEMALE	842	0	LIVING
LUAD-Tumor-TCGA-91-6848	Stage IIIA	59	MALE	224	0	LIVING
LUAD-Tumor-TCGA-91-6849	Stage IIIA	75	FEMALE	35	0	LIVING
LUAD-Tumor-TCGA-91-7771	Stage IIB	62	MALE	492	0	LIVING
LUAD-Tumor-TCGA-91-8496	Stage IB	63	FEMALE	505	0	LIVING
LUAD-Tumor-TCGA-91-8497	Stage IA	75	FEMALE	434	1	DECEASED
LUAD-Tumor-TCGA-91-8499	Stage IA	76	FEMALE	36	0	LIVING
LUAD-Tumor-TCGA-91-A4BC	Stage IIA	59	MALE	44	0	LIVING
LUAD-Tumor-TCGA-91-A4BD	Stage IIA	78	MALE	603	0	LIVING
LUAD-Tumor-TCGA-93-7347	Stage IA	76	FEMALE	297	0	LIVING
LUAD-Tumor-TCGA-93-7348	Stage IA	75	FEMALE	127	0	LIVING
LUAD-Tumor-TCGA-93-8067	Stage IB	77	MALE	186	0	LIVING
LUAD-Tumor-TCGA-93-A4JN	Stage IV	71	MALE	718	0	LIVING
LUAD-Tumor-TCGA-93-A4JO	Stage IA	70	MALE	33	1	DECEASED
LUAD-Tumor-TCGA-93-A4JP	Stage IV	64	MALE	578	0	LIVING
LUAD-Tumor-TCGA-93-A4JQ	Stage IA	49	MALE	526	0	LIVING
LUAD-Tumor-TCGA-95-7039	Stage IIB	54	FEMALE	34	0	LIVING
LUAD-Tumor-TCGA-95-7043	Stage IA	63	FEMALE	2	0	LIVING
LUAD-Tumor-TCGA-95-7562	Stage IIA	71	MALE	87	1	DECEASED
LUAD-Tumor-TCGA-95-7567	Stage IIB	61	MALE	163	0	LIVING
LUAD-Tumor-TCGA-95-7944	Stage IA	71	MALE	21	0	LIVING
LUAD-Tumor-TCGA-95-7947	Stage IA	67	MALE	40	0	LIVING
LUAD-Tumor-TCGA-95-7948	Stage IB	42	FEMALE	133	0	LIVING
LUAD-Tumor-TCGA-95-8039	Stage IA	72	MALE	27	0	LIVING
LUAD-Tumor-TCGA-95-8494	Stage IIA	67	MALE	84	0	LIVING
LUAD-Tumor-TCGA-95-A4VK	Stage IIIA	74	FEMALE	121	0	LIVING
LUAD-Tumor-TCGA-95-A4VN	Stage IIA	62	FEMALE	553	0	LIVING
LUAD-Tumor-TCGA-95-A4VP	Stage IIIA	66	FEMALE	605	0	LIVING
LUAD-Tumor-TCGA-97-7546	Stage IA	76	FEMALE	964	0	LIVING
LUAD-Tumor-TCGA-97-7547	Stage IB	67	FEMALE	1965	0	LIVING
LUAD-Tumor-TCGA-97-7552	Stage IB	70	MALE	1932	0	LIVING
LUAD-Tumor-TCGA-97-7553	Stage IA	58	FEMALE	1332	0	LIVING
LUAD-Tumor-TCGA-97-7554	Stage IIIA	83	FEMALE	775	0	LIVING
LUAD-Tumor-TCGA-97-7937	Stage IB	65	MALE	181	0	LIVING
LUAD-Tumor-TCGA-97-7938	Stage IA	76	FEMALE	18	1	DECEASED
LUAD-Tumor-TCGA-97-7941	Stage IA	72	FEMALE	22	0	LIVING
LUAD-Tumor-TCGA-97-8171	Stage IV	81	MALE	107	0	LIVING
LUAD-Tumor-TCGA-97-8172	Stage IB	75	FEMALE	182	0	LIVING
LUAD-Tumor-TCGA-97-8174	Stage IIA	67	MALE	164	1	DECEASED
LUAD-Tumor-TCGA-97-8175	Stage IB	55	FEMALE	551	0	LIVING
LUAD-Tumor-TCGA-97-8176	Stage IIIA	63	MALE	468	1	DECEASED
LUAD-Tumor-TCGA-97-8177	Stage IB	59	FEMALE	147	0	LIVING
LUAD-Tumor-TCGA-97-8179	Stage IA	72	MALE	15	0	LIVING
LUAD-Tumor-TCGA-97-8547	Stage IIIA	78	FEMALE	657	0	LIVING
LUAD-Tumor-TCGA-97-8552	Stage I	55	FEMALE	626	0	LIVING
LUAD-Tumor-TCGA-97-A4LX	Stage IB	81	MALE	614	0	LIVING
LUAD-Tumor-TCGA-97-A4M0	Stage IB	60	FEMALE	652	0	LIVING
LUAD-Tumor-TCGA-97-A4M1	Stage IA	52	FEMALE	601	0	LIVING
LUAD-Tumor-TCGA-97-A4M2	Stage IA	66	MALE	624	0	LIVING
LUAD-Tumor-TCGA-97-A4M3	Stage IA	69	FEMALE	540	0	LIVING
LUAD-Tumor-TCGA-97-A4M5	Stage IA	83	MALE	634	0	LIVING
LUAD-Tumor-TCGA-97-A4M6	Stage IA	45	FEMALE	568	0	LIVING
LUAD-Tumor-TCGA-97-A4M7	Stage IA	74	MALE	629	0	LIVING
LUAD-Tumor-TCGA-99-7458	Stage IIIA	74	FEMALE	392	0	LIVING
LUAD-Tumor-TCGA-99-8025	Stage IIIA	72	FEMALE	1060	0	LIVING
LUAD-Tumor-TCGA-99-8028	Stage IA	50	FEMALE	1118	0	LIVING
LUAD-Tumor-TCGA-99-8032	Stage IA	61	MALE	44	0	LIVING
LUAD-Tumor-TCGA-99-8033	Stage IV	74	FEMALE	170	0	LIVING
LUAD-Tumor-TCGA-J2-8192	Stage IIA	65	FEMALE	154	0	LIVING
LUAD-Tumor-TCGA-J2-8194	Stage IIB	69	FEMALE	724	0	LIVING
LUAD-Tumor-TCGA-J2-A4AD	Stage IA	61	FEMALE	550	1	DECEASED
LUAD-Tumor-TCGA-J2-A4AE	Stage IA	77	FEMALE	282	0	LIVING
LUAD-Tumor-TCGA-J2-A4AG	Stage IA	66	FEMALE	500	0	LIVING
LUAD-Tumor-TCGA-L4-A4E5	Stage I	48	FEMALE	578	0	LIVING
LUAD-Tumor-TCGA-L4-A4E6	Stage IA	67	MALE	435	0	LIVING
LUAD-Tumor-TCGA-L9-A443	Stage IA	63	FEMALE	116	0	LIVING
LUAD-Tumor-TCGA-L9-A444	Stage IA	60	FEMALE	6	0	LIVING
LUAD-Tumor-TCGA-MN-A4N1	Stage IIA	60	MALE	827	0	LIVING
LUAD-Tumor-TCGA-MN-A4N4	Stage IA	57	MALE	1175	0	LIVING
LUAD-Tumor-TCGA-MN-A4N5	Stage IA	63	MALE	84	0	LIVING
LUAD-Tumor-TCGA-MP-A4SV	Stage IB	67	MALE	2620	1	DECEASED
LUAD-Tumor-TCGA-MP-A4SW	Stage IIB	53	MALE	1778	1	DECEASED
LUAD-Tumor-TCGA-MP-A4SY	Stage IIB	61	MALE	1501	1	DECEASED
LUAD-Tumor-TCGA-MP-A4T4	Stage IIB	68	FEMALE	2617	1	DECEASED
LUAD-Tumor-TCGA-MP-A4T6	Stage IIIA	76	FEMALE	1790	1	DECEASED
LUAD-Tumor-TCGA-MP-A4T7	Stage IV	75	FEMALE	167	1	DECEASED
LUAD-Tumor-TCGA-MP-A4T8	Stage IIIA	68	MALE	161	1	DECEASED
LUAD-Tumor-TCGA-MP-A4T9	Stage IIIA	54	FEMALE	1265	1	DECEASED
LUAD-Tumor-TCGA-MP-A4TA	Stage IA	75	FEMALE	950	1	DECEASED
LUAD-Tumor-TCGA-MP-A4TC	Stage IIIA	77	MALE	74	1	DECEASED
LUAD-Tumor-TCGA-MP-A4TD	Stage IIIA	71	MALE	307	1	DECEASED
LUAD-Tumor-TCGA-MP-A4TF	Stage IIA	58	FEMALE	336	1	DECEASED
LUAD-Tumor-TCGA-MP-A4TH	Stage IA	70	FEMALE	446	0	LIVING
LUAD-Tumor-TCGA-MP-A4TI	Stage IIA	72	MALE	429	1	DECEASED
LUAD-Tumor-TCGA-MP-A4TJ	Stage IA	62	FEMALE	339	1	DECEASED
LUAD-Tumor-TCGA-MP-A4TK	Stage IIB	56	FEMALE	582	1	DECEASED
LUAD-Tumor-TCGA-MP-A5C7	Stage IB	76	FEMALE	1862	0	LIVING
LUAD-Tumor-TCGA-NJ-A4YF	Stage IA	50	FEMALE	2161	0	LIVING
LUAD-Tumor-TCGA-NJ-A4YI	Stage IIIA	87	FEMALE	4	1	DECEASED
LUAD-Tumor-TCGA-NJ-A4YP	Stage IB	52	MALE	50	0	LIVING
LUAD-Tumor-TCGA-NJ-A4YQ	Stage IA	69	FEMALE	886	0	LIVING
LUAD-Tumor-TCGA-NJ-A55A	Stage IB	76	FEMALE	8	0	LIVING
LUAD-Tumor-TCGA-NJ-A55O	Stage IIA	56	FEMALE	13	0	LIVING
LUAD-Tumor-TCGA-NJ-A55R	Stage IA	67	MALE	603	0	LIVING
LUAD-Tumor-TCGA-O1-A52J
LUAD-Normal-TCGA-44-2655	Stage IA	65	FEMALE	575	0	LIVING
LUAD-Normal-TCGA-44-2657	Stage IB	74	FEMALE	400	0	LIVING
LUAD-Normal-TCGA-44-2661	Stage IA	69	FEMALE	446	0	LIVING
LUAD-Normal-TCGA-44-2665	Stage IIB	55	FEMALE	400	0	LIVING
LUAD-Normal-TCGA-44-2668	Stage IB	51	MALE	246	0	LIVING
LUAD-Normal-TCGA-44-3396	Stage IIIA	74	FEMALE	411	0	LIVING
LUAD-Normal-TCGA-44-6144	Stage IA	58	MALE	407	0	LIVING
LUAD-Normal-TCGA-44-6776	Stage IA	60	FEMALE	1938	0	LIVING
LUAD-Normal-TCGA-44-6777	Stage IB	85	FEMALE	987	1	DECEASED
LUAD-Normal-TCGA-44-6778	Stage IA	59	MALE	1110	0	LIVING
LUAD-Normal-TCGA-49-6742	Stage IIB	70	MALE	445	0	LIVING
LUAD-Normal-TCGA-49-6743	Stage IIIA	81	FEMALE	369	0	LIVING
LUAD-Normal-TCGA-49-6744	Stage IIA	64	FEMALE	890	0	LIVING
LUAD-Normal-TCGA-49-6745	Stage IIIA	82	MALE	522	0	LIVING
LUAD-Normal-TCGA-50-5930	Stage IIIA	47	MALE	282	1	DECEASED
LUAD-Normal-TCGA-50-5932	Stage IIB	75	MALE	1235	1	DECEASED
LUAD-Normal-TCGA-50-5933	Stage IIIB	72	MALE	2393	1	DECEASED
LUAD-Normal-TCGA-91-6835	Stage IA	81	FEMALE	79	0	LIVING
LUAD-Normal-TCGA-91-6836	Stage IB	52	FEMALE	417	0	LIVING

## Sheet: LUSC
SampleID	Pathologic_stage	Age_at_initial_pathologic_diagnosis	Gender	_OS	_OS_IND	Vital_status
LUSC-Tumor-TCGA-18-5592	Stage IIB	57	MALE	1519	0	LIVING
LUSC-Tumor-TCGA-18-5595	Stage IB	50	MALE	827	1	DECEASED
LUSC-Tumor-TCGA-21-5782	Stage IB	68	FEMALE	962	1	DECEASED
LUSC-Tumor-TCGA-21-5784	Stage IB	80	FEMALE	908	0	LIVING
LUSC-Tumor-TCGA-21-5786	Stage IB	64	MALE	661	0	LIVING
LUSC-Tumor-TCGA-21-5787	Stage IIIA	65	MALE	329	1	DECEASED
LUSC-Tumor-TCGA-22-4593	Stage IIA	77	MALE	1067	1	DECEASED
LUSC-Tumor-TCGA-22-5471	Stage IB	75	MALE	965	0	LIVING
LUSC-Tumor-TCGA-22-5472	Stage IB	67	MALE	1975	1	DECEASED
LUSC-Tumor-TCGA-22-5473	Stage IB	78	MALE	1933	1	DECEASED
LUSC-Tumor-TCGA-22-5474	Stage IB	74	MALE	445	1	DECEASED
LUSC-Tumor-TCGA-22-5477	Stage IA	65	MALE	1346	1	DECEASED
LUSC-Tumor-TCGA-22-5478	Stage IB	79	MALE	24	1	DECEASED
LUSC-Tumor-TCGA-22-5479	Stage IB	64	MALE	1651	0	LIVING
LUSC-Tumor-TCGA-22-5480	Stage IA	66	FEMALE	2170	1	DECEASED
LUSC-Tumor-TCGA-22-5481	Stage IIB	72	FEMALE	2409	1	DECEASED
LUSC-Tumor-TCGA-22-5482	Stage IB	81	MALE	357	1	DECEASED
LUSC-Tumor-TCGA-22-5483	Stage IIA	74	MALE	573	1	DECEASED
LUSC-Tumor-TCGA-22-5485	Stage IA	58	FEMALE	916	1	DECEASED
LUSC-Tumor-TCGA-22-5489	Stage IA	64	MALE	1912	1	DECEASED
LUSC-Tumor-TCGA-22-5491	Stage IA	74	MALE	1713	1	DECEASED
LUSC-Tumor-TCGA-22-5492	Stage IIIA	73	FEMALE	506	1	DECEASED
LUSC-Tumor-TCGA-33-6737	Stage IIIA	71	MALE	601	1	DECEASED
LUSC-Tumor-TCGA-33-6738	Stage IIIA	80	MALE	822	0	LIVING
LUSC-Tumor-TCGA-34-5231	Stage IA	72	MALE	1984	1	DECEASED
LUSC-Tumor-TCGA-34-5232	Stage IIA	75	FEMALE	2062	0	LIVING
LUSC-Tumor-TCGA-34-5234	Stage IA	71	FEMALE	1715	0	LIVING
LUSC-Tumor-TCGA-34-5236	Stage IIB	60	MALE	276	1	DECEASED
LUSC-Tumor-TCGA-34-5239	Stage IIIB	75	MALE	707	0	LIVING
LUSC-Tumor-TCGA-34-5927	Stage IA	70	FEMALE	941	0	LIVING
LUSC-Tumor-TCGA-34-5928	Stage IIB	83	FEMALE	552	0	LIVING
LUSC-Tumor-TCGA-34-5929	Stage IB	78	FEMALE	151	1	DECEASED
LUSC-Tumor-TCGA-34-7107	Stage II	70	MALE	34	1	DECEASED
LUSC-Tumor-TCGA-37-3783	Stage IIIA	51	MALE	120	0	LIVING
LUSC-Tumor-TCGA-37-5819	Stage IIIA	64	MALE	103	0	LIVING
LUSC-Tumor-TCGA-39-5019	Stage IB	70	MALE	1361	0	LIVING
LUSC-Tumor-TCGA-39-5024	Stage IIIA	65	FEMALE	2130	0	LIVING
LUSC-Tumor-TCGA-39-5027	Stage IB	73	MALE	1849	0	LIVING
LUSC-Tumor-TCGA-43-5668	Stage IIA	78	MALE	349	0	LIVING
LUSC-Tumor-TCGA-43-6143	Stage IB	70	MALE	376	0	LIVING
LUSC-Tumor-TCGA-43-6647	Stage IIB	69	FEMALE	379	0	LIVING
LUSC-Tumor-TCGA-43-6770	Stage IB	59	FEMALE	310	0	LIVING
LUSC-Tumor-TCGA-43-6771	Stage IB	85	MALE	166	1	DECEASED
LUSC-Tumor-TCGA-46-6025	Stage IIB	71	MALE	324	0	LIVING
LUSC-Tumor-TCGA-46-6026	Stage IIB	81	MALE	423	0	LIVING
LUSC-Tumor-TCGA-56-5897	Stage IA	74	MALE	3	0	LIVING
LUSC-Tumor-TCGA-56-5898	Stage IA	69	MALE	555	0	LIVING
LUSC-Tumor-TCGA-56-6545	Stage IB	77	FEMALE	62	0	LIVING
LUSC-Tumor-TCGA-56-6546	Stage IIA	67	MALE	19	1	DECEASED
LUSC-Tumor-TCGA-60-2709	Stage IB	69	MALE	1505	0	LIVING
LUSC-Tumor-TCGA-63-6202	Stage IIA		MALE			LIVING
LUSC-Tumor-TCGA-63-7020	Stage IA		MALE			LIVING
LUSC-Tumor-TCGA-63-7021	Stage IA		MALE			LIVING
LUSC-Tumor-TCGA-63-7022	Stage IA		FEMALE			LIVING
LUSC-Tumor-TCGA-70-6722	Stage IIIA	47	MALE			LIVING
LUSC-Tumor-TCGA-70-6723	Stage IIA	65	MALE			LIVING
LUSC-Tumor-TCGA-77-6842	Stage IIB	79	MALE	899	1	DECEASED
LUSC-Tumor-TCGA-77-6843	Stage IIA	74	MALE	2224	1	DECEASED
LUSC-Tumor-TCGA-77-6844	Stage IIIA	74	MALE	2284	1	DECEASED
LUSC-Tumor-TCGA-77-6845	Stage IIB	69	MALE	708	1	DECEASED
LUSC-Tumor-TCGA-79-5596	Stage IIIA		MALE			LIVING
LUSC-Tumor-TCGA-85-6175	Stage IIB	63	FEMALE	294	1	DECEASED
LUSC-Tumor-TCGA-85-6560	Stage IIA	59	MALE	364	0	LIVING
LUSC-Tumor-TCGA-85-6561	Stage IB	66	MALE	395	0	LIVING
LUSC-Tumor-TCGA-85-6798	Stage IIIB	57	MALE	34	0	LIVING
LUSC-Tumor-TCGA-90-6837	Stage IIB	64	MALE	758	0	LIVING
LUSC-Tumor-TCGA-94-7033	Stage IB	73	MALE	87	0	LIVING
LUSC-Normal-TCGA-22-5472	Stage IB	67	MALE	1975	1	DECEASED
LUSC-Normal-TCGA-22-5478	Stage IB	79	MALE	24	1	DECEASED
LUSC-Normal-TCGA-22-5483	Stage IIA	74	MALE	573	1	DECEASED
LUSC-Normal-TCGA-33-6737	Stage IIIA	71	MALE	601	1	DECEASED
LUSC-Normal-TCGA-34-7107	Stage II	70	MALE	34	1	DECEASED
LUSC-Normal-TCGA-43-6143	Stage IB	70	MALE	376	0	LIVING
LUSC-Normal-TCGA-43-6771	Stage IB	85	MALE	166	1	DECEASED
LUSC-Normal-TCGA-43-6773	Stage IIB	76	MALE	116	1	DECEASED
LUSC-Normal-TCGA-90-6837	Stage IIB	64	MALE	758	0	LIVING

## Sheet: PRAD
SampleID	Age_at_initial_pathologic_diagnosis	Gender	_OS	_OS_IND	Vital_status
PRAD-Tumor-TCGA-CH-5737	73	MALE	91	0	LIVING
PRAD-Tumor-TCGA-CH-5738	72	MALE	212	0	LIVING
PRAD-Tumor-TCGA-CH-5739	65	MALE	671	0	LIVING
PRAD-Tumor-TCGA-CH-5740	57	MALE	31	0	LIVING
PRAD-Tumor-TCGA-CH-5741	56	MALE	395	0	LIVING
PRAD-Tumor-TCGA-CH-5743	66	MALE	425	0	LIVING
PRAD-Tumor-TCGA-CH-5744	64	MALE	60	0	LIVING
PRAD-Tumor-TCGA-CH-5745	68	MALE	91	0	LIVING
PRAD-Tumor-TCGA-CH-5746	57	MALE	731	0	LIVING
PRAD-Tumor-TCGA-CH-5748	64	MALE	31	0	LIVING
PRAD-Tumor-TCGA-CH-5750	72	MALE	396	0	LIVING
PRAD-Tumor-TCGA-CH-5752	66	MALE	943	0	LIVING
PRAD-Tumor-TCGA-CH-5753	70	MALE	31	0	LIVING
PRAD-Tumor-TCGA-CH-5754	65	MALE	62	0	LIVING
PRAD-Tumor-TCGA-CH-5761	61	MALE	28	0	LIVING
PRAD-Tumor-TCGA-CH-5762	60	MALE	1339	0	LIVING
PRAD-Tumor-TCGA-CH-5763	66	MALE	365	0	LIVING
PRAD-Tumor-TCGA-CH-5764	66	MALE	31	0	LIVING
PRAD-Tumor-TCGA-CH-5765	55	MALE	700	0	LIVING
PRAD-Tumor-TCGA-CH-5766	55	MALE	31	0	LIVING
PRAD-Tumor-TCGA-CH-5767	66	MALE	458	0	LIVING
PRAD-Tumor-TCGA-CH-5768	72	MALE	731	0	LIVING
PRAD-Tumor-TCGA-CH-5769	48	MALE	62	0	LIVING
PRAD-Tumor-TCGA-CH-5771	63	MALE	396	0	LIVING
PRAD-Tumor-TCGA-CH-5772	63	MALE	486	0	LIVING
PRAD-Tumor-TCGA-CH-5788	69	MALE	821	0	LIVING
PRAD-Tumor-TCGA-CH-5789	61	MALE	304	0	LIVING
PRAD-Tumor-TCGA-CH-5790	64	MALE	974	0	LIVING
PRAD-Tumor-TCGA-CH-5791	72	MALE	1004	0	LIVING
PRAD-Tumor-TCGA-CH-5792	57	MALE	91	0	LIVING
PRAD-Tumor-TCGA-CH-5794	65	MALE	882	0	LIVING
PRAD-Tumor-TCGA-EJ-5494	50	MALE	826	0	LIVING
PRAD-Tumor-TCGA-EJ-5495	68	MALE	1007	0	LIVING
PRAD-Tumor-TCGA-EJ-5496	59	MALE	595	0	LIVING
PRAD-Tumor-TCGA-EJ-5497	47	MALE	405	0	LIVING
PRAD-Tumor-TCGA-EJ-5498	56	MALE	906	0	LIVING
PRAD-Tumor-TCGA-EJ-5499	61	MALE	533	0	LIVING
PRAD-Tumor-TCGA-EJ-5501	55	MALE	937	0	LIVING
PRAD-Tumor-TCGA-EJ-5502	50	MALE	800	0	LIVING
PRAD-Tumor-TCGA-EJ-5503	50	MALE	716	0	LIVING
PRAD-Tumor-TCGA-EJ-5504	65	MALE	880	0	LIVING
PRAD-Tumor-TCGA-EJ-5505	57	MALE	922	0	LIVING
PRAD-Tumor-TCGA-EJ-5506	67	MALE	827	0	LIVING
PRAD-Tumor-TCGA-EJ-5507	54	MALE	727	0	LIVING
PRAD-Tumor-TCGA-EJ-5508	65	MALE	1184	0	LIVING
PRAD-Tumor-TCGA-EJ-5509	63	MALE	1102	0	LIVING
PRAD-Tumor-TCGA-EJ-5510	48	MALE	1116	0	LIVING
PRAD-Tumor-TCGA-EJ-5511	55	MALE	974	0	LIVING
PRAD-Tumor-TCGA-EJ-5512	46	MALE	1172	0	LIVING
PRAD-Tumor-TCGA-EJ-5514	66	MALE	1102	0	LIVING
PRAD-Tumor-TCGA-EJ-5515	60	MALE	1240	0	LIVING
PRAD-Tumor-TCGA-EJ-5516	49	MALE	1416	0	LIVING
PRAD-Tumor-TCGA-EJ-5517	55	MALE	1454	0	LIVING
PRAD-Tumor-TCGA-EJ-5518	66	MALE	1590	0	LIVING
PRAD-Tumor-TCGA-EJ-5519	64	MALE	1336	0	LIVING
PRAD-Tumor-TCGA-EJ-5521	63	MALE	1578	0	LIVING
PRAD-Tumor-TCGA-EJ-5522	51	MALE	1462	0	LIVING
PRAD-Tumor-TCGA-EJ-5524	57	MALE	1310	0	LIVING
PRAD-Tumor-TCGA-EJ-5525	67	MALE	1115	0	LIVING
PRAD-Tumor-TCGA-EJ-5526	56	MALE	1179	0	LIVING
PRAD-Tumor-TCGA-EJ-5527	69	MALE	1209	0	LIVING
PRAD-Tumor-TCGA-EJ-5530	61	MALE	1832	0	LIVING
PRAD-Tumor-TCGA-EJ-5531	62	MALE	921	0	LIVING
PRAD-Tumor-TCGA-EJ-5532	57	MALE	1456	0	LIVING
PRAD-Tumor-TCGA-EJ-5542	60	MALE	884	0	LIVING
PRAD-Tumor-TCGA-EJ-7115	65	MALE	2687	0	LIVING
PRAD-Tumor-TCGA-EJ-7123	59	MALE	2254	0	LIVING
PRAD-Tumor-TCGA-EJ-7125	44	MALE	2850	0	LIVING
PRAD-Tumor-TCGA-EJ-7218	71	MALE	2542	0	LIVING
PRAD-Tumor-TCGA-EJ-7312	58	MALE	1099	0	LIVING
PRAD-Tumor-TCGA-EJ-7314	62	MALE	1150	0	LIVING
PRAD-Tumor-TCGA-EJ-7315	68	MALE	1008	0	LIVING
PRAD-Tumor-TCGA-EJ-7317	71	MALE	771	0	LIVING
PRAD-Tumor-TCGA-EJ-7318	51	MALE	1029	0	LIVING
PRAD-Tumor-TCGA-EJ-7321	57	MALE	824	0	LIVING
PRAD-Tumor-TCGA-EJ-7325	63	MALE	1070	0	LIVING
PRAD-Tumor-TCGA-EJ-7327	61	MALE	923	0	LIVING
PRAD-Tumor-TCGA-EJ-7328	70	MALE	842	0	LIVING
PRAD-Tumor-TCGA-EJ-7330	68	MALE	191	0	LIVING
PRAD-Tumor-TCGA-EJ-7331	64	MALE	742	0	LIVING
PRAD-Tumor-TCGA-EJ-7781	65	MALE	356	0	LIVING
PRAD-Tumor-TCGA-EJ-7782	71	MALE	642	0	LIVING
PRAD-Tumor-TCGA-EJ-7783	70	MALE	425	0	LIVING
PRAD-Tumor-TCGA-EJ-7784	63	MALE	396	0	LIVING
PRAD-Tumor-TCGA-EJ-7785	54	MALE	625	0	LIVING
PRAD-Tumor-TCGA-EJ-7786	62	MALE	442	0	LIVING
PRAD-Tumor-TCGA-EJ-7788	53	MALE	248	0	LIVING
PRAD-Tumor-TCGA-EJ-7789	66	MALE	552	0	LIVING
PRAD-Tumor-TCGA-EJ-7791	67	MALE	596	0	LIVING
PRAD-Tumor-TCGA-EJ-7792	53	MALE	526	0	LIVING
PRAD-Tumor-TCGA-EJ-7793	49	MALE	114	0	LIVING
PRAD-Tumor-TCGA-EJ-7794	67	MALE	701	0	LIVING
PRAD-Tumor-TCGA-EJ-7797	53	MALE	369	0	LIVING
PRAD-Tumor-TCGA-EJ-8468	63	MALE	2347	0	LIVING
PRAD-Tumor-TCGA-EJ-8469	46	MALE	2324	0	LIVING
PRAD-Tumor-TCGA-EJ-8470	58	MALE	1159	0	LIVING
PRAD-Tumor-TCGA-EJ-8472	63	MALE	756	0	LIVING
PRAD-Tumor-TCGA-EJ-8474	69	MALE	766	0	LIVING
PRAD-Tumor-TCGA-EJ-A46B	66	MALE	657	0	LIVING
PRAD-Tumor-TCGA-EJ-A46D	53	MALE	626	0	LIVING
PRAD-Tumor-TCGA-EJ-A46E	57	MALE	524	0	LIVING
PRAD-Tumor-TCGA-EJ-A46F	57	MALE	783	0	LIVING
PRAD-Tumor-TCGA-EJ-A46G	71	MALE	93	0	LIVING
PRAD-Tumor-TCGA-EJ-A46H	60	MALE	724	0	LIVING
PRAD-Tumor-TCGA-EJ-A46I	57	MALE	668	0	LIVING
PRAD-Tumor-TCGA-EJ-A65B	55	MALE	710	0	LIVING
PRAD-Tumor-TCGA-EJ-A65D	66	MALE	393	0	LIVING
PRAD-Tumor-TCGA-EJ-A65E	67	MALE	417	0	LIVING
PRAD-Tumor-TCGA-EJ-A65F	59	MALE	560	0	LIVING
PRAD-Tumor-TCGA-EJ-A65G	57	MALE	666	0	LIVING
PRAD-Tumor-TCGA-EJ-A65J	62	MALE	451	0	LIVING
PRAD-Tumor-TCGA-EJ-A65M	65	MALE	230	0	LIVING
PRAD-Tumor-TCGA-EJ-A6RA	70	MALE	353	0	LIVING
PRAD-Tumor-TCGA-EJ-A6RC	64	MALE	873	0	LIVING
PRAD-Tumor-TCGA-EJ-A7NF	56	MALE	250	0	LIVING
PRAD-Tumor-TCGA-EJ-A7NG	64	MALE	432	0	LIVING
PRAD-Tumor-TCGA-EJ-A7NH	56	MALE	474	0	LIVING
PRAD-Tumor-TCGA-EJ-A7NJ	59	MALE	197	0	LIVING
PRAD-Tumor-TCGA-EJ-A7NK	58	MALE	476	0	LIVING
PRAD-Tumor-TCGA-EJ-A7NM	64	MALE	128	0	LIVING
PRAD-Tumor-TCGA-EJ-A7NN	61	MALE	197	0	LIVING
PRAD-Tumor-TCGA-EJ-A8FN	58	MALE	329	0	LIVING
PRAD-Tumor-TCGA-EJ-A8FO	51	MALE	282	0	LIVING
PRAD-Tumor-TCGA-EJ-A8FP	59	MALE	299	0	LIVING
PRAD-Tumor-TCGA-EJ-A8FS	66	MALE	266	0	LIVING
PRAD-Tumor-TCGA-EJ-A8FU	64	MALE	138	0	LIVING
PRAD-Tumor-TCGA-FC-7708	52	MALE	864	0	LIVING
PRAD-Tumor-TCGA-FC-7961	62	MALE	469	0	LIVING
PRAD-Tumor-TCGA-FC-A4JI	70	MALE	409	0	LIVING
PRAD-Tumor-TCGA-FC-A5OB	53	MALE	680	0	LIVING
PRAD-Tumor-TCGA-FC-A66V	74	MALE	524	0	LIVING
PRAD-Tumor-TCGA-FC-A6HD	77	MALE	494	0	LIVING
PRAD-Tumor-TCGA-G9-6329	67	MALE	1266	0	LIVING
PRAD-Tumor-TCGA-G9-6332	55	MALE	2657	0	LIVING
PRAD-Tumor-TCGA-G9-6333	66	MALE	1925	0	LIVING
PRAD-Tumor-TCGA-G9-6336	57	MALE	2068	0	LIVING
PRAD-Tumor-TCGA-G9-6338	61	MALE	1831	0	LIVING
PRAD-Tumor-TCGA-G9-6339	58	MALE	2362	0	LIVING
PRAD-Tumor-TCGA-G9-6342	61	MALE	1696	0	LIVING
PRAD-Tumor-TCGA-G9-6343	62	MALE	554	0	LIVING
PRAD-Tumor-TCGA-G9-6347	59	MALE	2089	0	LIVING
PRAD-Tumor-TCGA-G9-6348	68	MALE	1515	0	LIVING
PRAD-Tumor-TCGA-G9-6351	51	MALE	1404	0	LIVING
PRAD-Tumor-TCGA-G9-6353	58	MALE	1542	0	LIVING
PRAD-Tumor-TCGA-G9-6354	55	MALE	1501	0	LIVING
PRAD-Tumor-TCGA-G9-6356	60	MALE	1434	0	LIVING
PRAD-Tumor-TCGA-G9-6361	61	MALE	1415	0	LIVING
PRAD-Tumor-TCGA-G9-6362	57	MALE	1101	0	LIVING
PRAD-Tumor-TCGA-G9-6363	64	MALE	1175	0	LIVING
PRAD-Tumor-TCGA-G9-6364	72	MALE	1198	0	LIVING
PRAD-Tumor-TCGA-G9-6365	71	MALE	1363	0	LIVING
PRAD-Tumor-TCGA-G9-6366	61	MALE	101	0	LIVING
PRAD-Tumor-TCGA-G9-6367	60	MALE	1222	0	LIVING
PRAD-Tumor-TCGA-G9-6369	55	MALE	1215	0	LIVING
PRAD-Tumor-TCGA-G9-6370	52	MALE	1156	0	LIVING
PRAD-Tumor-TCGA-G9-6371	58	MALE	1226	0	LIVING
PRAD-Tumor-TCGA-G9-6373	68	MALE	811	0	LIVING
PRAD-Tumor-TCGA-G9-6377	61	MALE	958	0	LIVING
PRAD-Tumor-TCGA-G9-6378	54	MALE	1155	0	LIVING
PRAD-Tumor-TCGA-G9-6379	68	MALE	1575	0	LIVING
PRAD-Tumor-TCGA-G9-6384	53	MALE	765	0	LIVING
PRAD-Tumor-TCGA-G9-6385	66	MALE	830	0	LIVING
PRAD-Tumor-TCGA-G9-6494	66	MALE	1771	0	LIVING
PRAD-Tumor-TCGA-G9-6496	61	MALE	1726	0	LIVING
PRAD-Tumor-TCGA-G9-6498	53	MALE	1952	0	LIVING
PRAD-Tumor-TCGA-G9-6499	66	MALE	1543	0	LIVING
PRAD-Tumor-TCGA-G9-7510	66	MALE	1185	0	LIVING
PRAD-Tumor-TCGA-G9-7519	58	MALE	849	0	LIVING
PRAD-Tumor-TCGA-G9-7521	52	MALE	942	0	LIVING
PRAD-Tumor-TCGA-G9-7522	49	MALE	1075	0	LIVING
PRAD-Tumor-TCGA-G9-7523	44	MALE	857	0	LIVING
PRAD-Tumor-TCGA-G9-7525	64	MALE	994	0	LIVING
PRAD-Tumor-TCGA-H9-7775	68	MALE	185	0	LIVING
PRAD-Tumor-TCGA-H9-A6BX	60	MALE	941	0	LIVING
PRAD-Tumor-TCGA-H9-A6BY	63	MALE	112	0	LIVING
PRAD-Tumor-TCGA-HC-7075	63	MALE	601	0	LIVING
PRAD-Tumor-TCGA-HC-7077	64	MALE			LIVING
PRAD-Tumor-TCGA-HC-7078	69	MALE	1985	0	LIVING
PRAD-Tumor-TCGA-HC-7079	51	MALE	89	0	LIVING
PRAD-Tumor-TCGA-HC-7080	66	MALE	1106	0	LIVING
PRAD-Tumor-TCGA-HC-7081	62	MALE	1136	0	LIVING
PRAD-Tumor-TCGA-HC-7209	60	MALE	440	0	LIVING
PRAD-Tumor-TCGA-HC-7210	74	MALE	868	0	LIVING
PRAD-Tumor-TCGA-HC-7211	62	MALE	24	0	LIVING
PRAD-Tumor-TCGA-HC-7212	56	MALE	870	0	LIVING
PRAD-Tumor-TCGA-HC-7213	53	MALE	1219	0	LIVING
PRAD-Tumor-TCGA-HC-7230	50	MALE	51	0	LIVING
PRAD-Tumor-TCGA-HC-7231	66	MALE	72	0	LIVING
PRAD-Tumor-TCGA-HC-7232	66	MALE	1161	0	LIVING
PRAD-Tumor-TCGA-HC-7233	73	MALE	1355	0	LIVING
PRAD-Tumor-TCGA-HC-7736	59	MALE	22	0	LIVING
PRAD-Tumor-TCGA-HC-7737	55	MALE	64	0	LIVING
PRAD-Tumor-TCGA-HC-7738	58	MALE	964	0	LIVING
PRAD-Tumor-TCGA-HC-7740	59	MALE	717	0	LIVING
PRAD-Tumor-TCGA-HC-7742	58	MALE	45	0	LIVING
PRAD-Tumor-TCGA-HC-7744	46	MALE	51	0	LIVING
PRAD-Tumor-TCGA-HC-7745	65	MALE	721	0	LIVING
PRAD-Tumor-TCGA-HC-7747	52	MALE	748	0	LIVING
PRAD-Tumor-TCGA-HC-7748	60	MALE	792	0	LIVING
PRAD-Tumor-TCGA-HC-7749	70	MALE	60	0	LIVING
PRAD-Tumor-TCGA-HC-7750	50	MALE	522	0	LIVING
PRAD-Tumor-TCGA-HC-7752	61	MALE	782	0	LIVING
PRAD-Tumor-TCGA-HC-7817	52	MALE	928	0	LIVING
PRAD-Tumor-TCGA-HC-7818	66	MALE	938	0	LIVING
PRAD-Tumor-TCGA-HC-7819	53	MALE	543	0	LIVING
PRAD-Tumor-TCGA-HC-7820	72	MALE	747	0	LIVING
PRAD-Tumor-TCGA-HC-7821	54	MALE	956	0	LIVING
PRAD-Tumor-TCGA-HC-8213	48	MALE	589	0	LIVING
PRAD-Tumor-TCGA-HC-8216	58	MALE	682	0	LIVING
PRAD-Tumor-TCGA-HC-8256	53	MALE	860	0	LIVING
PRAD-Tumor-TCGA-HC-8257	70	MALE	726	0	LIVING
PRAD-Tumor-TCGA-HC-8258	56	MALE	66	0	LIVING
PRAD-Tumor-TCGA-HC-8259	50	MALE	69	0	LIVING
PRAD-Tumor-TCGA-HC-8260	43	MALE	686	0	LIVING
PRAD-Tumor-TCGA-HC-8261	48	MALE	546	0	LIVING
PRAD-Tumor-TCGA-HC-8262	57	MALE	679	0	LIVING
PRAD-Tumor-TCGA-HC-8264	60	MALE	48	0	LIVING
PRAD-Tumor-TCGA-HC-8265	66	MALE	483	0	LIVING
PRAD-Tumor-TCGA-HC-8266	55	MALE	35	0	LIVING
PRAD-Tumor-TCGA-HC-A48F	47	MALE	680	0	LIVING
PRAD-Tumor-TCGA-HC-A4ZV	56	MALE	23	0	LIVING
PRAD-Tumor-TCGA-HC-A631	67	MALE	54	0	LIVING
PRAD-Tumor-TCGA-HC-A632	68	MALE	61	0	LIVING
PRAD-Tumor-TCGA-HC-A6AL	64	MALE	67	0	LIVING
PRAD-Tumor-TCGA-HC-A6AN	67	MALE	49	0	LIVING
PRAD-Tumor-TCGA-HC-A6AO	52	MALE	530	0	LIVING
PRAD-Tumor-TCGA-HC-A6AP	61	MALE	71	0	LIVING
PRAD-Tumor-TCGA-HC-A6AQ	60	MALE	106	0	LIVING
PRAD-Tumor-TCGA-HC-A6AS	70	MALE	44	0	LIVING
PRAD-Tumor-TCGA-HC-A6HX	55	MALE	38	0	LIVING
PRAD-Tumor-TCGA-HC-A6HY	51	MALE	134	0	LIVING
PRAD-Tumor-TCGA-HC-A76W	73	MALE	213	0	LIVING
PRAD-Tumor-TCGA-HC-A76X	62	MALE	150	0	LIVING
PRAD-Tumor-TCGA-HC-A8CY	63	MALE	290	0	LIVING
PRAD-Tumor-TCGA-HC-A8D0	61	MALE	775	0	LIVING
PRAD-Tumor-TCGA-HC-A8D1	68	MALE	573	0	LIVING
PRAD-Tumor-TCGA-HI-7168	62	MALE	2391	0	LIVING
PRAD-Tumor-TCGA-HI-7169	55	MALE	2684	0	LIVING
PRAD-Tumor-TCGA-HI-7170	58	MALE	2522	0	LIVING
PRAD-Tumor-TCGA-HI-7171	56	MALE	1329	1	DECEASED
PRAD-Tumor-TCGA-J4-8198	49	MALE	614	0	LIVING
PRAD-Tumor-TCGA-J4-8200	47	MALE	374	0	LIVING
PRAD-Tumor-TCGA-J4-A67K	68	MALE	1004	0	LIVING
PRAD-Tumor-TCGA-J4-A67L	54	MALE	770	0	LIVING
PRAD-Tumor-TCGA-J4-A67M	55	MALE	941	0	LIVING
PRAD-Tumor-TCGA-J4-A67N	61	MALE	503	0	LIVING
PRAD-Tumor-TCGA-J4-A67O	59	MALE	839	0	LIVING
PRAD-Tumor-TCGA-J4-A67Q	77	MALE	975	0	LIVING
PRAD-Tumor-TCGA-J4-A67R	65	MALE	910	0	LIVING
PRAD-Tumor-TCGA-J4-A67S	63	MALE	833	0	LIVING
PRAD-Tumor-TCGA-J4-A67T	63	MALE	183	0	LIVING
PRAD-Tumor-TCGA-J4-A6G1	68	MALE	769	0	LIVING
PRAD-Tumor-TCGA-J4-A6G3	57	MALE	849	0	LIVING
PRAD-Tumor-TCGA-J4-A6M7	53	MALE	512	0	LIVING
PRAD-Tumor-TCGA-J4-A83I	63	MALE	279	0	LIVING
PRAD-Tumor-TCGA-J4-A83J	68	MALE	696	0	LIVING
PRAD-Tumor-TCGA-J4-A83K	52	MALE	328	0	LIVING
PRAD-Tumor-TCGA-J4-A83L	61	MALE	316	0	LIVING
PRAD-Tumor-TCGA-J4-A83M	64	MALE	437	0	LIVING
PRAD-Tumor-TCGA-J4-A83N	57	MALE	617	0	LIVING
PRAD-Tumor-TCGA-J9-A52B	62	MALE	422	0	LIVING
PRAD-Tumor-TCGA-J9-A52C	57	MALE	178	0	LIVING
PRAD-Tumor-TCGA-J9-A52E	65	MALE	323	0	LIVING
PRAD-Tumor-TCGA-J9-A8CK
PRAD-Tumor-TCGA-J9-A8CL	66	MALE	405	0	LIVING
PRAD-Tumor-TCGA-J9-A8CM
PRAD-Tumor-TCGA-J9-A8CN
PRAD-Tumor-TCGA-J9-A8CP
PRAD-Tumor-TCGA-KC-A4BL
PRAD-Tumor-TCGA-KC-A4BN	55	MALE	1815	0	LIVING
PRAD-Tumor-TCGA-KC-A4BR
PRAD-Tumor-TCGA-KC-A4BV	66	MALE	1328	0	LIVING
PRAD-Tumor-TCGA-KC-A7F3
PRAD-Tumor-TCGA-KC-A7F5
PRAD-Tumor-TCGA-KC-A7F6
PRAD-Tumor-TCGA-KC-A7FA
PRAD-Tumor-TCGA-KC-A7FD
PRAD-Tumor-TCGA-KC-A7FE
PRAD-Tumor-TCGA-KK-A59V	64	MALE	2859	0	LIVING
PRAD-Tumor-TCGA-KK-A59X	55	MALE	1712	0	LIVING
PRAD-Tumor-TCGA-KK-A59Y	56	MALE	1359	0	LIVING
PRAD-Tumor-TCGA-KK-A59Z	66	MALE	1879	0	LIVING
PRAD-Tumor-TCGA-KK-A6DY	50	MALE	3524	0	LIVING
PRAD-Tumor-TCGA-KK-A6E0	59	MALE	913	0	LIVING
PRAD-Tumor-TCGA-KK-A6E1	57	MALE	1659	0	LIVING
PRAD-Tumor-TCGA-KK-A6E2	54	MALE	4604	0	LIVING
PRAD-Tumor-TCGA-KK-A6E3	56	MALE	2056	0	LIVING
PRAD-Tumor-TCGA-KK-A6E4	69	MALE	2753	0	LIVING
PRAD-Tumor-TCGA-KK-A6E5	63	MALE	1498	0	LIVING
PRAD-Tumor-TCGA-KK-A6E7	46	MALE	2040	0	LIVING
PRAD-Tumor-TCGA-KK-A6E8	68	MALE	1770	0	LIVING
PRAD-Tumor-TCGA-KK-A7AP	55	MALE	196	0	LIVING
PRAD-Tumor-TCGA-KK-A7AQ	62	MALE	1386	0	LIVING
PRAD-Tumor-TCGA-KK-A7AU	63	MALE	1621	0	LIVING
PRAD-Tumor-TCGA-KK-A7AV	58	MALE	822	0	LIVING
PRAD-Tumor-TCGA-KK-A7AW	57	MALE	1054	0	LIVING
PRAD-Tumor-TCGA-KK-A7AY	60	MALE	1572	0	LIVING
PRAD-Tumor-TCGA-KK-A7B0	67	MALE	999	0	LIVING
PRAD-Tumor-TCGA-KK-A7B1	65	MALE	1063	0	LIVING
PRAD-Tumor-TCGA-KK-A7B2	68	MALE	692	0	LIVING
PRAD-Tumor-TCGA-KK-A7B3	62	MALE	637	0	LIVING
PRAD-Tumor-TCGA-KK-A7B4	64	MALE	637	0	LIVING
PRAD-Tumor-TCGA-KK-A8I4	64	MALE	2068	0	LIVING
PRAD-Tumor-TCGA-KK-A8I5	55	MALE	2553	0	LIVING
PRAD-Tumor-TCGA-KK-A8I6	58	MALE	668	0	LIVING
PRAD-Tumor-TCGA-KK-A8I7	55	MALE	1891	0	LIVING
PRAD-Tumor-TCGA-KK-A8I8	69	MALE	774	0	LIVING
PRAD-Tumor-TCGA-KK-A8I9	61	MALE	721	0	LIVING
PRAD-Tumor-TCGA-KK-A8IA	69	MALE	1439	0	LIVING
PRAD-Tumor-TCGA-KK-A8IB	65	MALE	83	0	LIVING
PRAD-Tumor-TCGA-KK-A8IC	54	MALE	2051	0	LIVING
PRAD-Tumor-TCGA-KK-A8ID	70	MALE	1973	0	LIVING
PRAD-Tumor-TCGA-KK-A8IF	57	MALE	804	0	LIVING
PRAD-Tumor-TCGA-KK-A8IG	55	MALE	2211	0	LIVING
PRAD-Tumor-TCGA-KK-A8IH	50	MALE	1635	0	LIVING
PRAD-Tumor-TCGA-KK-A8II	61	MALE	3467	1	DECEASED
PRAD-Tumor-TCGA-KK-A8IJ	59	MALE	1559	0	LIVING
PRAD-Tumor-TCGA-KK-A8IK	56	MALE	1563	0	LIVING
PRAD-Tumor-TCGA-KK-A8IL	65	MALE	628	1	DECEASED
PRAD-Tumor-TCGA-KK-A8IM	55	MALE	1438	0	LIVING
PRAD-Tumor-TCGA-M7-A71Z	62	MALE	643	0	LIVING
PRAD-Tumor-TCGA-M7-A720	53	MALE	302	0	LIVING
PRAD-Tumor-TCGA-M7-A721	70	MALE	400	0	LIVING
PRAD-Tumor-TCGA-M7-A723	54	MALE	763	0	LIVING
PRAD-Tumor-TCGA-M7-A724	64	MALE	483	0	LIVING
PRAD-Tumor-TCGA-M7-A725	56	MALE	573	0	LIVING
PRAD-Tumor-TCGA-QU-A6IL	64	MALE	97	0	LIVING
PRAD-Tumor-TCGA-QU-A6IM	59	MALE	1247	0	LIVING
PRAD-Tumor-TCGA-QU-A6IN	61	MALE	4264	0	LIVING
PRAD-Tumor-TCGA-QU-A6IO	53	MALE	3716	0	LIVING
PRAD-Tumor-TCGA-QU-A6IP	66	MALE	2620	0	LIVING
PRAD-Tumor-TCGA-SU-A7E7	60	MALE	551	0	LIVING
PRAD-Tumor-TCGA-TK-A8OK
PRAD-Tumor-TCGA-V1-A8MF	65	MALE	1254	0	LIVING
PRAD-Tumor-TCGA-V1-A8MG	53	MALE	857	0	LIVING
PRAD-Tumor-TCGA-V1-A8MJ	58	MALE	1230	0	LIVING
PRAD-Tumor-TCGA-V1-A8MK	41	MALE	508	0	LIVING
PRAD-Tumor-TCGA-VN-A88I	59	MALE	269	0	LIVING
PRAD-Tumor-TCGA-VN-A88K	58	MALE	776	0	LIVING
PRAD-Tumor-TCGA-VN-A88L	54	MALE	746	0	LIVING
PRAD-Tumor-TCGA-VN-A88M	55	MALE	189	0	LIVING
PRAD-Tumor-TCGA-VN-A88N	62	MALE	472	0	LIVING
PRAD-Tumor-TCGA-VN-A88O	49	MALE	481	0	LIVING
PRAD-Tumor-TCGA-VN-A88P	60	MALE	1260	0	LIVING
PRAD-Tumor-TCGA-VN-A88Q	60	MALE	1366	0	LIVING
PRAD-Tumor-TCGA-VN-A88R	53	MALE	784	0	LIVING
PRAD-Tumor-TCGA-VP-A872	60	MALE	3388	0	LIVING
PRAD-Tumor-TCGA-VP-A875	67	MALE	2309	0	LIVING
PRAD-Tumor-TCGA-VP-A876	46	MALE	3333	0	LIVING
PRAD-Tumor-TCGA-VP-A878	58	MALE	2963	0	LIVING
PRAD-Tumor-TCGA-VP-A879	70	MALE	728	1	DECEASED
PRAD-Tumor-TCGA-VP-A87B	63	MALE	2591	0	LIVING
PRAD-Tumor-TCGA-VP-A87C	67	MALE	1690	0	LIVING
PRAD-Tumor-TCGA-VP-A87D	54	MALE	1853	0	LIVING
PRAD-Tumor-TCGA-VP-A87E	59	MALE	2037	0	LIVING
PRAD-Tumor-TCGA-VP-A87H	76	MALE	663	0	LIVING
PRAD-Tumor-TCGA-VP-A87J	56	MALE	1623	0	LIVING
PRAD-Tumor-TCGA-VP-A87K	63	MALE	1306	0	LIVING
PRAD-Tumor-TCGA-X4-A8KQ	65	MALE	1383	0	LIVING
PRAD-Tumor-TCGA-XA-A8JR	68	MALE	119	0	LIVING
PRAD-Tumor-TCGA-XJ-A83F	67	MALE	1127	0	LIVING
PRAD-Tumor-TCGA-XJ-A83G	51	MALE	1157	0	LIVING
PRAD-Tumor-TCGA-XJ-A83H	57	MALE			LIVING
PRAD-Tumor-TCGA-XQ-A8TA
PRAD-Tumor-TCGA-XQ-A8TB
PRAD-Tumor-TCGA-YL-A8HJ	58	MALE	1611	0	LIVING
PRAD-Tumor-TCGA-YL-A8HK	59	MALE	1491	0	LIVING
PRAD-Tumor-TCGA-YL-A8HL	58	MALE	1565	0	LIVING
PRAD-Tumor-TCGA-YL-A8HM	66	MALE	1482	0	LIVING
PRAD-Tumor-TCGA-YL-A8HO	67	MALE	2183	0	LIVING
PRAD-Normal-TCGA-CH-5761	61	MALE	28	0	LIVING
PRAD-Normal-TCGA-CH-5767	66	MALE	458	0	LIVING
PRAD-Normal-TCGA-CH-5768	72	MALE	731	0	LIVING
PRAD-Normal-TCGA-CH-5769	48	MALE	62	0	LIVING
PRAD-Normal-TCGA-EJ-7115	65	MALE	2687	0	LIVING
PRAD-Normal-TCGA-EJ-7123	59	MALE	2254	0	LIVING
PRAD-Normal-TCGA-EJ-7125	44	MALE	2850	0	LIVING
PRAD-Normal-TCGA-EJ-7314	62	MALE	1150	0	LIVING
PRAD-Normal-TCGA-EJ-7315	68	MALE	1008	0	LIVING
PRAD-Normal-TCGA-EJ-7317	71	MALE	771	0	LIVING
PRAD-Normal-TCGA-EJ-7321	57	MALE	824	0	LIVING
PRAD-Normal-TCGA-EJ-7327	61	MALE	923	0	LIVING
PRAD-Normal-TCGA-EJ-7328	70	MALE	842	0	LIVING
PRAD-Normal-TCGA-EJ-7330	68	MALE	191	0	LIVING
PRAD-Normal-TCGA-EJ-7331	64	MALE	742	0	LIVING
PRAD-Normal-TCGA-EJ-7781	65	MALE	356	0	LIVING
PRAD-Normal-TCGA-EJ-7782	71	MALE	642	0	LIVING
PRAD-Normal-TCGA-EJ-7783	70	MALE	425	0	LIVING
PRAD-Normal-TCGA-EJ-7784	63	MALE	396	0	LIVING
PRAD-Normal-TCGA-EJ-7785	54	MALE	625	0	LIVING
PRAD-Normal-TCGA-EJ-7786	62	MALE	442	0	LIVING
PRAD-Normal-TCGA-EJ-7789	66	MALE	552	0	LIVING
PRAD-Normal-TCGA-EJ-7792	53	MALE	526	0	LIVING
PRAD-Normal-TCGA-EJ-7793	49	MALE	114	0	LIVING
PRAD-Normal-TCGA-EJ-7794	67	MALE	701	0	LIVING
PRAD-Normal-TCGA-EJ-7797	53	MALE	369	0	LIVING
PRAD-Normal-TCGA-EJ-A8FO	51	MALE	282	0	LIVING
PRAD-Normal-TCGA-G9-6333	66	MALE	1925	0	LIVING
PRAD-Normal-TCGA-G9-6342	61	MALE	1696	0	LIVING
PRAD-Normal-TCGA-G9-6348	68	MALE	1515	0	LIVING
PRAD-Normal-TCGA-G9-6351	51	MALE	1404	0	LIVING
PRAD-Normal-TCGA-G9-6356	60	MALE	1434	0	LIVING
PRAD-Normal-TCGA-G9-6362	57	MALE	1101	0	LIVING
PRAD-Normal-TCGA-G9-6363	64	MALE	1175	0	LIVING
PRAD-Normal-TCGA-G9-6365	71	MALE	1363	0	LIVING
PRAD-Normal-TCGA-G9-6384	53	MALE	765	0	LIVING
PRAD-Normal-TCGA-G9-6496	61	MALE	1726	0	LIVING
PRAD-Normal-TCGA-G9-6499	66	MALE	1543	0	LIVING
PRAD-Normal-TCGA-HC-7211	62	MALE	24	0	LIVING
PRAD-Normal-TCGA-HC-7737	55	MALE	64	0	LIVING
PRAD-Normal-TCGA-HC-7738	58	MALE	964	0	LIVING
PRAD-Normal-TCGA-HC-7740	59	MALE	717	0	LIVING
PRAD-Normal-TCGA-HC-7742	58	MALE	45	0	LIVING
PRAD-Normal-TCGA-HC-7745	65	MALE	721	0	LIVING
PRAD-Normal-TCGA-HC-7747	52	MALE	748	0	LIVING
PRAD-Normal-TCGA-HC-7752	61	MALE	782	0	LIVING
PRAD-Normal-TCGA-HC-7819	53	MALE	543	0	LIVING
PRAD-Normal-TCGA-HC-8258	56	MALE	66	0	LIVING
PRAD-Normal-TCGA-HC-8259	50	MALE	69	0	LIVING
PRAD-Normal-TCGA-HC-8260	43	MALE	686	0	LIVING
PRAD-Normal-TCGA-HC-8262	57	MALE	679	0	LIVING
PRAD-Normal-TCGA-J4-A83J	68	MALE	696	0	LIVING

## Sheet: THCA
SampleID	Pathologic_stage	Age_at_initial_pathologic_diagnosis	Gender	_OS	_OS_IND	Vital_status
THCA-Tumor-TCGA-BJ-A0YZ	Stage II	65	MALE	754	0	LIVING
THCA-Tumor-TCGA-BJ-A0Z0	Stage II	55	MALE	419	0	LIVING
THCA-Tumor-TCGA-BJ-A0Z2	Stage IVC	57	MALE	554	0	LIVING
THCA-Tumor-TCGA-BJ-A0Z3	Stage I	33	FEMALE	497	0	LIVING
THCA-Tumor-TCGA-BJ-A0Z5	Stage III	58	MALE	448	0	LIVING
THCA-Tumor-TCGA-BJ-A0Z9	Stage III	57	FEMALE	251	0	LIVING
THCA-Tumor-TCGA-BJ-A0ZA	Stage II	67	FEMALE	574	0	LIVING
THCA-Tumor-TCGA-BJ-A0ZB	Stage IVA	66	MALE	122	0	LIVING
THCA-Tumor-TCGA-BJ-A0ZC	Stage I	55	MALE	352	0	LIVING
THCA-Tumor-TCGA-BJ-A0ZE	Stage III	63	FEMALE	509	0	LIVING
THCA-Tumor-TCGA-BJ-A0ZF	Stage II	54	FEMALE	512	0	LIVING
THCA-Tumor-TCGA-BJ-A0ZG	Stage I	80	MALE	230	0	LIVING
THCA-Tumor-TCGA-BJ-A0ZH	Stage II	52	FEMALE	460	0	LIVING
THCA-Tumor-TCGA-BJ-A0ZJ	Stage I	36	MALE	538	0	LIVING
THCA-Tumor-TCGA-BJ-A18Y	Stage I	29	MALE	710	0	LIVING
THCA-Tumor-TCGA-BJ-A18Z	Stage IVA	58	MALE	630	0	LIVING
THCA-Tumor-TCGA-BJ-A190	Stage II	55	MALE	626	0	LIVING
THCA-Tumor-TCGA-BJ-A191	Stage I	49	FEMALE	147	0	LIVING
THCA-Tumor-TCGA-BJ-A192	Stage III	54	FEMALE	1349	0	LIVING
THCA-Tumor-TCGA-BJ-A28R	Stage I	38	FEMALE	1282	0	LIVING
THCA-Tumor-TCGA-BJ-A28S	Stage II	79	MALE	640	0	LIVING
THCA-Tumor-TCGA-BJ-A28T	Stage I	34	FEMALE	1081	0	LIVING
THCA-Tumor-TCGA-BJ-A28V	Stage III	79	FEMALE	155	0	LIVING
THCA-Tumor-TCGA-BJ-A28W	Stage I	32	FEMALE	344	0	LIVING
THCA-Tumor-TCGA-BJ-A28X	Stage I	32	FEMALE	533	0	LIVING
THCA-Tumor-TCGA-BJ-A28Z	Stage III	46	FEMALE	37	0	LIVING
THCA-Tumor-TCGA-BJ-A290	Stage III	70	MALE	919	0	LIVING
THCA-Tumor-TCGA-BJ-A291	Stage I	56	FEMALE	696	0	LIVING
THCA-Tumor-TCGA-BJ-A2N7	Stage I	30	FEMALE	559	0	LIVING
THCA-Tumor-TCGA-BJ-A2N8	Stage I	30	FEMALE	504	0	LIVING
THCA-Tumor-TCGA-BJ-A2N9	Stage I	42	FEMALE	623	0	LIVING
THCA-Tumor-TCGA-BJ-A2NA	Stage III	77	MALE	577	0	LIVING
THCA-Tumor-TCGA-BJ-A2P4	Stage I	29	FEMALE	214	0	LIVING
THCA-Tumor-TCGA-BJ-A3EZ	Stage IVA	51	MALE	487	0	LIVING
THCA-Tumor-TCGA-BJ-A3F0	Stage I	64	FEMALE	424	0	LIVING
THCA-Tumor-TCGA-BJ-A3PR	Stage I	69	FEMALE	471	0	LIVING
THCA-Tumor-TCGA-BJ-A3PT	Stage III	51	FEMALE	709	0	LIVING
THCA-Tumor-TCGA-BJ-A3PU	Stage III	52	MALE	567	0	LIVING
THCA-Tumor-TCGA-BJ-A45C	Stage III	78	MALE	175	0	LIVING
THCA-Tumor-TCGA-BJ-A45D	Stage I	36	MALE	331	0	LIVING
THCA-Tumor-TCGA-BJ-A45E	Stage I	46	FEMALE	1	0	LIVING
THCA-Tumor-TCGA-BJ-A45F	Stage I	59	FEMALE	105	0	LIVING
THCA-Tumor-TCGA-BJ-A45G	Stage III	48	FEMALE	193	0	LIVING
THCA-Tumor-TCGA-BJ-A45H	Stage III	45	MALE	238	0	LIVING
THCA-Tumor-TCGA-BJ-A45I	Stage III	51	FEMALE	188	0	LIVING
THCA-Tumor-TCGA-BJ-A45J	Stage I	39	FEMALE	154	0	LIVING
THCA-Tumor-TCGA-BJ-A45K	Stage II	33	MALE	273	0	LIVING
THCA-Tumor-TCGA-BJ-A4O8	Stage III	47	MALE	150	0	LIVING
THCA-Tumor-TCGA-BJ-A4O9	Stage II	51	FEMALE	714	0	LIVING
THCA-Tumor-TCGA-CE-A13K	Stage I	30	FEMALE	16	0	LIVING
THCA-Tumor-TCGA-CE-A27D	Stage I	28	FEMALE	3	0	LIVING
THCA-Tumor-TCGA-CE-A3MD	Stage I	31	MALE	6	0	LIVING
THCA-Tumor-TCGA-CE-A3ME	Stage II	51	FEMALE	7	0	LIVING
THCA-Tumor-TCGA-CE-A481	Stage I	41	FEMALE	346	0	LIVING
THCA-Tumor-TCGA-CE-A482	Stage I	27	FEMALE	325	0	LIVING
THCA-Tumor-TCGA-CE-A483	Stage I	34	FEMALE	3	0	LIVING
THCA-Tumor-TCGA-CE-A484	Stage I	37	FEMALE	12	0	LIVING
THCA-Tumor-TCGA-CE-A485	Stage I	32	MALE	3	0	LIVING
THCA-Tumor-TCGA-DE-A0XZ	Stage III	65	FEMALE	615	0	LIVING
THCA-Tumor-TCGA-DE-A0Y2	Stage I	30	FEMALE	469	0	LIVING
THCA-Tumor-TCGA-DE-A0Y3	Stage IVC	60	FEMALE	1109	0	LIVING
THCA-Tumor-TCGA-DE-A2OL	Stage I	44	FEMALE	182	0	LIVING
THCA-Tumor-TCGA-DE-A3KN	Stage IVA	49	FEMALE	482	0	LIVING
THCA-Tumor-TCGA-DE-A4M8	Stage III	61	FEMALE	564	0	LIVING
THCA-Tumor-TCGA-DE-A4M9	Stage I	28	MALE	573	0	LIVING
THCA-Tumor-TCGA-DE-A4MA	Stage III	52	FEMALE	916	0	LIVING
THCA-Tumor-TCGA-DE-A4MB	Stage IVA	79	FEMALE	352	0	LIVING
THCA-Tumor-TCGA-DE-A4MC	Stage I	43	FEMALE	913	0	LIVING
THCA-Tumor-TCGA-DE-A4MD	Stage IVA	71	MALE	764	0	LIVING
THCA-Tumor-TCGA-DJ-A13L	Stage I	85	MALE	303	0	LIVING
THCA-Tumor-TCGA-DJ-A13M	Stage I	28	FEMALE	525	0	LIVING
THCA-Tumor-TCGA-DJ-A13O	Stage I	56	MALE	428	0	LIVING
THCA-Tumor-TCGA-DJ-A13P	Stage II	52	FEMALE	5150	0	LIVING
THCA-Tumor-TCGA-DJ-A13R	Stage III	50	MALE	103	0	LIVING
THCA-Tumor-TCGA-DJ-A13S	Stage I	19	FEMALE	265	0	LIVING
THCA-Tumor-TCGA-DJ-A13T	Stage I	37	FEMALE	1709	0	LIVING
THCA-Tumor-TCGA-DJ-A13U	Stage III	60	MALE	711	0	LIVING
THCA-Tumor-TCGA-DJ-A13W	Stage I	45	FEMALE	444	0	LIVING
THCA-Tumor-TCGA-DJ-A13X	Stage III	51	FEMALE	253	0	LIVING
THCA-Tumor-TCGA-DJ-A1QD	Stage I	20	FEMALE	335	0	LIVING
THCA-Tumor-TCGA-DJ-A1QE	Stage III	62	FEMALE	3042	0	LIVING
THCA-Tumor-TCGA-DJ-A1QF	Stage II	61	FEMALE	931	0	LIVING
THCA-Tumor-TCGA-DJ-A1QG	Stage I	62	MALE	399	0	LIVING
THCA-Tumor-TCGA-DJ-A1QH	Stage III	58	FEMALE	243	0	LIVING
THCA-Tumor-TCGA-DJ-A1QI	Stage II	63	FEMALE	455	0	LIVING
THCA-Tumor-TCGA-DJ-A1QL	Stage II	70	MALE	207	0	LIVING
THCA-Tumor-TCGA-DJ-A1QM	Stage I	42	MALE	44	0	LIVING
THCA-Tumor-TCGA-DJ-A1QN	Stage I	42	FEMALE	1295	0	LIVING
THCA-Tumor-TCGA-DJ-A1QO	Stage III	69	MALE	1442	0	LIVING
THCA-Tumor-TCGA-DJ-A1QQ	Stage I	43	MALE	534	0	LIVING
THCA-Tumor-TCGA-DJ-A2PN	Stage I	70	FEMALE	307	0	LIVING
THCA-Tumor-TCGA-DJ-A2PO	Stage I	54	MALE	238	0	LIVING
THCA-Tumor-TCGA-DJ-A2PP	Stage II	47	MALE	162	0	LIVING
THCA-Tumor-TCGA-DJ-A2PQ	Stage I	26	MALE	1077	0	LIVING
THCA-Tumor-TCGA-DJ-A2PR	Stage I	27	MALE	835	0	LIVING
THCA-Tumor-TCGA-DJ-A2PS	Stage I	40	FEMALE	797	0	LIVING
THCA-Tumor-TCGA-DJ-A2PT	Stage III	70	FEMALE	1181	0	LIVING
THCA-Tumor-TCGA-DJ-A2PU	Stage II	52	FEMALE	382	0	LIVING
THCA-Tumor-TCGA-DJ-A2PV	Stage II	53	FEMALE	252	0	LIVING
THCA-Tumor-TCGA-DJ-A2PW	Stage III	65	MALE	1060	0	LIVING
THCA-Tumor-TCGA-DJ-A2PX	Stage I	55	FEMALE	168	0	LIVING
THCA-Tumor-TCGA-DJ-A2PY	Stage III	46	FEMALE	267	0	LIVING
THCA-Tumor-TCGA-DJ-A2PZ	Stage III	63	MALE	256	0	LIVING
THCA-Tumor-TCGA-DJ-A2Q0	Stage II	57	FEMALE	1045	0	LIVING
THCA-Tumor-TCGA-DJ-A2Q1	Stage I	44	FEMALE	1148	0	LIVING
THCA-Tumor-TCGA-DJ-A2Q2	Stage III	57	FEMALE	206	0	LIVING
THCA-Tumor-TCGA-DJ-A2Q3	Stage III	61	FEMALE	1224	0	LIVING
THCA-Tumor-TCGA-DJ-A2Q4	Stage III	53	MALE	287	0	LIVING
THCA-Tumor-TCGA-DJ-A2Q5	Stage IVA	51	MALE	1140	0	LIVING
THCA-Tumor-TCGA-DJ-A2Q6	Stage I	38	FEMALE	1109	0	LIVING
THCA-Tumor-TCGA-DJ-A2Q7	Stage III	52	FEMALE	307	0	LIVING
THCA-Tumor-TCGA-DJ-A2Q9	Stage III	65	FEMALE	1092	0	LIVING
THCA-Tumor-TCGA-DJ-A2QA	Stage III	56	FEMALE	378	0	LIVING
THCA-Tumor-TCGA-DJ-A2QB	Stage IVA	53	FEMALE	1070	0	LIVING
THCA-Tumor-TCGA-DJ-A2QC	Stage II	70	FEMALE	483	0	LIVING
THCA-Tumor-TCGA-DJ-A3UK	Stage I	35	FEMALE	459	0	LIVING
THCA-Tumor-TCGA-DJ-A3UM	Stage I	45	FEMALE	944	0	LIVING
THCA-Tumor-TCGA-DJ-A3UN	Stage I	51	FEMALE	622	0	LIVING
THCA-Tumor-TCGA-DJ-A3UO	Stage IVA	63	MALE	957	0	LIVING
THCA-Tumor-TCGA-DJ-A3UP	Stage I	38	FEMALE	499	0	LIVING
THCA-Tumor-TCGA-DJ-A3UQ	Stage III	45	FEMALE	595	0	LIVING
THCA-Tumor-TCGA-DJ-A3UR	Stage III	51	FEMALE	1105	0	LIVING
THCA-Tumor-TCGA-DJ-A3US	Stage I	37	FEMALE	998	0	LIVING
THCA-Tumor-TCGA-DJ-A3UT	Stage I	43	FEMALE	737	0	LIVING
THCA-Tumor-TCGA-DJ-A3UU	Stage III	49	FEMALE	538	0	LIVING
THCA-Tumor-TCGA-DJ-A3UV	Stage I	18	FEMALE	724	0	LIVING
THCA-Tumor-TCGA-DJ-A3UW	Stage I	50	FEMALE	1812	0	LIVING
THCA-Tumor-TCGA-DJ-A3UX	Stage I	46	FEMALE	345	0	LIVING
THCA-Tumor-TCGA-DJ-A3UY	Stage I	32	FEMALE	650	0	LIVING
THCA-Tumor-TCGA-DJ-A3UZ	Stage III	70	FEMALE	563	0	LIVING
THCA-Tumor-TCGA-DJ-A3V0	Stage IVA	56	MALE	1125	0	LIVING
THCA-Tumor-TCGA-DJ-A3V2	Stage I	44	FEMALE	615	0	LIVING
THCA-Tumor-TCGA-DJ-A3V3	Stage II	57	FEMALE	931	0	LIVING
THCA-Tumor-TCGA-DJ-A3V4	Stage III	60	FEMALE	653	0	LIVING
THCA-Tumor-TCGA-DJ-A3V5	Stage III	76	FEMALE	584	0	LIVING
THCA-Tumor-TCGA-DJ-A3V6	Stage III	54	MALE	818	0	LIVING
THCA-Tumor-TCGA-DJ-A3V7	Stage III	44	FEMALE	706	0	LIVING
THCA-Tumor-TCGA-DJ-A3V8	Stage I	28	FEMALE	647	0	LIVING
THCA-Tumor-TCGA-DJ-A3V9	Stage IVA	50	FEMALE	623	0	LIVING
THCA-Tumor-TCGA-DJ-A3VA	Stage I	39	FEMALE	755	0	LIVING
THCA-Tumor-TCGA-DJ-A3VB	Stage III	52	MALE	697	0	LIVING
THCA-Tumor-TCGA-DJ-A3VD	Stage I	32	FEMALE	639	0	LIVING
THCA-Tumor-TCGA-DJ-A3VE	Stage I	50	MALE	577	0	LIVING
THCA-Tumor-TCGA-DJ-A3VF	Stage IVA	60	FEMALE	236	0	LIVING
THCA-Tumor-TCGA-DJ-A3VG	Stage I	40	MALE	253	0	LIVING
THCA-Tumor-TCGA-DJ-A3VI
THCA-Tumor-TCGA-DJ-A3VJ	Stage I	22	MALE	736	0	LIVING
THCA-Tumor-TCGA-DJ-A3VK
THCA-Tumor-TCGA-DJ-A3VL	Stage I	38	MALE	524	0	LIVING
THCA-Tumor-TCGA-DJ-A3VM	Stage II	68	FEMALE	840	0	LIVING
THCA-Tumor-TCGA-DJ-A4UL	Stage I	68	FEMALE	554	0	LIVING
THCA-Tumor-TCGA-DJ-A4UP	Stage I	15	FEMALE	649	0	LIVING
THCA-Tumor-TCGA-DJ-A4UQ	Stage IVA	60	MALE	580	0	LIVING
THCA-Tumor-TCGA-DJ-A4UR	Stage II	36	FEMALE	469	0	LIVING
THCA-Tumor-TCGA-DJ-A4UT	Stage I	32	FEMALE	430	0	LIVING
THCA-Tumor-TCGA-DJ-A4UW	Stage I	34	FEMALE	447	0	LIVING
THCA-Tumor-TCGA-DJ-A4V0	Stage I	36	FEMALE	542	0	LIVING
THCA-Tumor-TCGA-DJ-A4V2	Stage I	38	FEMALE	95	0	LIVING
THCA-Tumor-TCGA-DJ-A4V4	Stage I	48	FEMALE	481	0	LIVING
THCA-Tumor-TCGA-DJ-A4V5	Stage IVA	55	MALE	740	0	LIVING
THCA-Tumor-TCGA-DO-A1JZ	Stage I	23	FEMALE	1670	0	LIVING
THCA-Tumor-TCGA-DO-A1K0	Stage I	30	FEMALE	655	0	LIVING
THCA-Tumor-TCGA-DO-A2HM	Stage IVA	49	MALE	71	0	LIVING
THCA-Tumor-TCGA-E3-A3DY	Stage I	37	MALE	945	0	LIVING
THCA-Tumor-TCGA-E3-A3DZ	Stage III	55	FEMALE	367	0	LIVING
THCA-Tumor-TCGA-E3-A3E0	Stage I	34	FEMALE	2019	0	LIVING
THCA-Tumor-TCGA-E3-A3E1	Stage I	46	FEMALE	1223	0	LIVING
THCA-Tumor-TCGA-E3-A3E2	Stage I	34	FEMALE	1922	0	LIVING
THCA-Tumor-TCGA-E3-A3E3	Stage II	49	FEMALE	922	0	LIVING
THCA-Tumor-TCGA-E3-A3E5	Stage IVA	57	MALE	427	0	LIVING
THCA-Tumor-TCGA-E8-A242	Stage III	56	FEMALE	35	0	LIVING
THCA-Tumor-TCGA-E8-A2EA	Stage I	52	FEMALE	678	0	LIVING
THCA-Tumor-TCGA-E8-A2JQ	Stage I	18	FEMALE	356	0	LIVING
THCA-Tumor-TCGA-E8-A3X7	Stage IVA	57	FEMALE	596	0	LIVING
THCA-Tumor-TCGA-E8-A413	Stage I	38	FEMALE	414	0	LIVING
THCA-Tumor-TCGA-E8-A414	Stage III	45	FEMALE	434	0	LIVING
THCA-Tumor-TCGA-E8-A415	Stage I	39	FEMALE	420	0	LIVING
THCA-Tumor-TCGA-E8-A416	Stage I	51	FEMALE	428	0	LIVING
THCA-Tumor-TCGA-E8-A417	Stage I	38	FEMALE	434	0	LIVING
THCA-Tumor-TCGA-E8-A418	Stage IVA	75	FEMALE	92	0	LIVING
THCA-Tumor-TCGA-E8-A419	Stage I	30	FEMALE	774	0	LIVING
THCA-Tumor-TCGA-E8-A432	Stage II	57	FEMALE	439	0	LIVING
THCA-Tumor-TCGA-E8-A433	Stage I	25	FEMALE	447	0	LIVING
THCA-Tumor-TCGA-E8-A434	Stage I	56	FEMALE	429	0	LIVING
THCA-Tumor-TCGA-E8-A436	Stage IVA	53	FEMALE	455	0	LIVING
THCA-Tumor-TCGA-E8-A437	Stage I	57	FEMALE	234	0	LIVING
THCA-Tumor-TCGA-E8-A438	Stage I	23	FEMALE	629	0	LIVING
THCA-Tumor-TCGA-E8-A44K	Stage I	50	FEMALE	419	0	LIVING
THCA-Tumor-TCGA-E8-A44M	Stage I	23	FEMALE	413	0	LIVING
THCA-Tumor-TCGA-EL-A3CL	Stage II	70	FEMALE	963	1	DECEASED
THCA-Tumor-TCGA-EL-A3CM	Stage III	64	FEMALE	813	1	DECEASED
THCA-Tumor-TCGA-EL-A3CN	Stage II	47	FEMALE	4731	0	LIVING
THCA-Tumor-TCGA-EL-A3CO	Stage III	88	MALE	2973	1	DECEASED
THCA-Tumor-TCGA-EL-A3CP		50	FEMALE	4831	0	LIVING
THCA-Tumor-TCGA-EL-A3CR	Stage III	78	FEMALE	233	1	DECEASED
THCA-Tumor-TCGA-EL-A3CS	Stage IVA	62	FEMALE	1385	1	DECEASED
THCA-Tumor-TCGA-EL-A3CT	Stage IVA	78	FEMALE	1854	1	DECEASED
THCA-Tumor-TCGA-EL-A3CU	Stage III	70	FEMALE	4780	0	LIVING
THCA-Tumor-TCGA-EL-A3CV	Stage I	40	MALE	1154	0	LIVING
THCA-Tumor-TCGA-EL-A3CW	Stage III	87	FEMALE	1734	1	DECEASED
THCA-Tumor-TCGA-EL-A3CX	Stage I	22	FEMALE	2461	0	LIVING
THCA-Tumor-TCGA-EL-A3CY	Stage I	28	MALE	127	0	LIVING
THCA-Tumor-TCGA-EL-A3CZ	Stage I	37	FEMALE	1789	0	LIVING
THCA-Tumor-TCGA-EL-A3D0	Stage III	61	MALE	4254	0	LIVING
THCA-Tumor-TCGA-EL-A3D1	Stage I	39	MALE	2997	0	LIVING
THCA-Tumor-TCGA-EL-A3D4	Stage IVA	62	MALE	1381	0	LIVING
THCA-Tumor-TCGA-EL-A3D5	Stage I	44	FEMALE	1737	0	LIVING
THCA-Tumor-TCGA-EL-A3D6	Stage III	51	FEMALE	3296	0	LIVING
THCA-Tumor-TCGA-EL-A3GO	Stage I	31	FEMALE	1196	0	LIVING
THCA-Tumor-TCGA-EL-A3GP	Stage III	70	MALE	43	0	LIVING
THCA-Tumor-TCGA-EL-A3GQ	Stage I	72	FEMALE	1528	0	LIVING
THCA-Tumor-TCGA-EL-A3GR	Stage I	31	FEMALE	3501	0	LIVING
THCA-Tumor-TCGA-EL-A3GS	Stage I	37	FEMALE	1989	0	LIVING
THCA-Tumor-TCGA-EL-A3GU	Stage III	72	FEMALE	4137	0	LIVING
THCA-Tumor-TCGA-EL-A3GV	Stage III	65	FEMALE	1532	0	LIVING
THCA-Tumor-TCGA-EL-A3GW	Stage I	37	FEMALE	1527	0	LIVING
THCA-Tumor-TCGA-EL-A3GX	Stage I	41	FEMALE	4494	0	LIVING
THCA-Tumor-TCGA-EL-A3GY	Stage II	40	FEMALE	3076	0	LIVING
THCA-Tumor-TCGA-EL-A3GZ	Stage I	34	FEMALE	4258	0	LIVING
THCA-Tumor-TCGA-EL-A3H1	Stage I	66	FEMALE	1500	1	DECEASED
THCA-Tumor-TCGA-EL-A3H2	Stage II	58	MALE	1019	1	DECEASED
THCA-Tumor-TCGA-EL-A3H3	Stage I	19	FEMALE	1319	0	LIVING
THCA-Tumor-TCGA-EL-A3H4	Stage IVA	46	FEMALE	1512	0	LIVING
THCA-Tumor-TCGA-EL-A3H5	Stage IVA	57	FEMALE	2542	0	LIVING
THCA-Tumor-TCGA-EL-A3H7	Stage I	36	FEMALE	4228	0	LIVING
THCA-Tumor-TCGA-EL-A3H8	Stage I	35	FEMALE	3989	0	LIVING
THCA-Tumor-TCGA-EL-A3MW	Stage II	55	FEMALE	3305	0	LIVING
THCA-Tumor-TCGA-EL-A3MX	Stage IVC	66	FEMALE	1753	1	DECEASED
THCA-Tumor-TCGA-EL-A3MY	Stage IVC	81	MALE	533	1	DECEASED
THCA-Tumor-TCGA-EL-A3MZ	Stage III	66	MALE	1597	1	DECEASED
THCA-Tumor-TCGA-EL-A3N2	Stage I	24	FEMALE	902	0	LIVING
THCA-Tumor-TCGA-EL-A3N3	Stage II	53	FEMALE	4484	0	LIVING
THCA-Tumor-TCGA-EL-A3T0	Stage III	45	FEMALE	3976	0	LIVING
THCA-Tumor-TCGA-EL-A3T1	Stage I	38	FEMALE	3941	0	LIVING
THCA-Tumor-TCGA-EL-A3T2	Stage III	55	FEMALE	988	0	LIVING
THCA-Tumor-TCGA-EL-A3T3	Stage II	63	MALE	4017	0	LIVING
THCA-Tumor-TCGA-EL-A3T6	Stage I	34	FEMALE	2988	0	LIVING
THCA-Tumor-TCGA-EL-A3T7	Stage II	47	FEMALE	1256	0	LIVING
THCA-Tumor-TCGA-EL-A3T8	Stage I	36	MALE	3269	0	LIVING
THCA-Tumor-TCGA-EL-A3T9	Stage IV	69	FEMALE	174	1	DECEASED
THCA-Tumor-TCGA-EL-A3TA	Stage I	42	MALE	2035	0	LIVING
THCA-Tumor-TCGA-EL-A3TB	Stage III	47	FEMALE	2519	0	LIVING
THCA-Tumor-TCGA-EL-A3ZG	Stage I	15	MALE	2724	0	LIVING
THCA-Tumor-TCGA-EL-A3ZH	Stage I	42	FEMALE	2402	0	LIVING
THCA-Tumor-TCGA-EL-A3ZK	Stage I	41	FEMALE	958	0	LIVING
THCA-Tumor-TCGA-EL-A3ZL	Stage I	34	FEMALE	1895	0	LIVING
THCA-Tumor-TCGA-EL-A3ZM	Stage IVA	60	MALE	1096	0	LIVING
THCA-Tumor-TCGA-EL-A3ZN	Stage I	28	FEMALE	1614	0	LIVING
THCA-Tumor-TCGA-EL-A3ZO	Stage III	79	FEMALE	1441	0	LIVING
THCA-Tumor-TCGA-EL-A3ZP	Stage I	19	MALE	1597	0	LIVING
THCA-Tumor-TCGA-EL-A3ZQ	Stage II	78	FEMALE	1862	0	LIVING
THCA-Tumor-TCGA-EL-A3ZR	Stage II	46	FEMALE	1830	0	LIVING
THCA-Tumor-TCGA-EL-A3ZS	Stage I	22	FEMALE	215	0	LIVING
THCA-Tumor-TCGA-EL-A3ZT	Stage I	35	MALE	1808	0	LIVING
THCA-Tumor-TCGA-EL-A4JV	Stage I	41	FEMALE	1748	0	LIVING
THCA-Tumor-TCGA-EL-A4JW	Stage I	38	FEMALE	1056	0	LIVING
THCA-Tumor-TCGA-EL-A4JX	Stage I	31	FEMALE	1398	0	LIVING
THCA-Tumor-TCGA-EL-A4JZ	Stage III	55	FEMALE	1154	0	LIVING
THCA-Tumor-TCGA-EL-A4K0	Stage I	54	FEMALE	944	0	LIVING
THCA-Tumor-TCGA-EL-A4K1	Stage III	68	FEMALE	1046	0	LIVING
THCA-Tumor-TCGA-EL-A4K2	Stage I	43	FEMALE	928	0	LIVING
THCA-Tumor-TCGA-EL-A4K4	Stage I	33	FEMALE	1022	0	LIVING
THCA-Tumor-TCGA-EL-A4K6	Stage IV	75	MALE	1343	0	LIVING
THCA-Tumor-TCGA-EL-A4K7	Stage III	74	MALE	1251	0	LIVING
THCA-Tumor-TCGA-EL-A4K9	Stage II	68	MALE	1455	0	LIVING
THCA-Tumor-TCGA-EL-A4KD	Stage I	41	MALE	1326	0	LIVING
THCA-Tumor-TCGA-EL-A4KG	Stage I	35	FEMALE	739	0	LIVING
THCA-Tumor-TCGA-EL-A4KH	Stage I	36	FEMALE	823	0	LIVING
THCA-Tumor-TCGA-EL-A4KI	Stage III	63	MALE	727	0	LIVING
THCA-Tumor-TCGA-EM-A1CS	Stage I	55	FEMALE	817	0	LIVING
THCA-Tumor-TCGA-EM-A1CT	Stage IVA	76	MALE	553	0	LIVING
THCA-Tumor-TCGA-EM-A1CU	Stage I	31	MALE	636	0	LIVING
THCA-Tumor-TCGA-EM-A1CV	Stage I	32	FEMALE	376	0	LIVING
THCA-Tumor-TCGA-EM-A1CW	Stage I	39	FEMALE	549	0	LIVING
THCA-Tumor-TCGA-EM-A1YA	Stage II	74	FEMALE	602	0	LIVING
THCA-Tumor-TCGA-EM-A1YB	Stage II	73	FEMALE	592	0	LIVING
THCA-Tumor-TCGA-EM-A1YC	Stage III	71	FEMALE	2391	0	LIVING
THCA-Tumor-TCGA-EM-A1YD	Stage II	53	FEMALE	1734	0	LIVING
THCA-Tumor-TCGA-EM-A1YE	Stage II	47	FEMALE	1645	0	LIVING
THCA-Tumor-TCGA-EM-A22I	Stage III	52	FEMALE	448	0	LIVING
THCA-Tumor-TCGA-EM-A22J	Stage II	56	FEMALE	441	0	LIVING
THCA-Tumor-TCGA-EM-A22K	Stage IVA	46	FEMALE	479	0	LIVING
THCA-Tumor-TCGA-EM-A22L	Stage I	33	FEMALE	318	0	LIVING
THCA-Tumor-TCGA-EM-A22M	Stage I	52	MALE	442	0	LIVING
THCA-Tumor-TCGA-EM-A22N	Stage I	68	FEMALE	324	0	LIVING
THCA-Tumor-TCGA-EM-A22O	Stage IVA	75	MALE	357	0	LIVING
THCA-Tumor-TCGA-EM-A22P	Stage IVA	64	MALE	339	0	LIVING
THCA-Tumor-TCGA-EM-A22Q	Stage I	36	MALE	433	0	LIVING
THCA-Tumor-TCGA-EM-A2CJ	Stage I	49	FEMALE	500	0	LIVING
THCA-Tumor-TCGA-EM-A2CK	Stage I	28	MALE	544	0	LIVING
THCA-Tumor-TCGA-EM-A2CL	Stage I	31	MALE	401	0	LIVING
THCA-Tumor-TCGA-EM-A2CM	Stage III	62	FEMALE	357	0	LIVING
THCA-Tumor-TCGA-EM-A2CN	Stage IVC	62	MALE	715	0	LIVING
THCA-Tumor-TCGA-EM-A2CO	Stage II	77	FEMALE	184	0	LIVING
THCA-Tumor-TCGA-EM-A2CP	Stage I	26	FEMALE	91	0	LIVING
THCA-Tumor-TCGA-EM-A2CQ	Stage I	40	FEMALE	374	0	LIVING
THCA-Tumor-TCGA-EM-A2CR	Stage II	46	FEMALE	415	0	LIVING
THCA-Tumor-TCGA-EM-A2CS	Stage IVA	51	FEMALE	491	0	LIVING
THCA-Tumor-TCGA-EM-A2CT	Stage I	20	FEMALE	319	0	LIVING
THCA-Tumor-TCGA-EM-A2CU	Stage III	47	FEMALE	400	0	LIVING
THCA-Tumor-TCGA-EM-A2OV	Stage II	64	FEMALE	674	0	LIVING
THCA-Tumor-TCGA-EM-A2OW	Stage I	37	FEMALE	421	0	LIVING
THCA-Tumor-TCGA-EM-A2OX	Stage IVA	46	MALE	600	0	LIVING
THCA-Tumor-TCGA-EM-A2OY	Stage II	46	FEMALE	535	0	LIVING
THCA-Tumor-TCGA-EM-A2OZ	Stage I	66	MALE	367	0	LIVING
THCA-Tumor-TCGA-EM-A2P0	Stage I	33	MALE	535	0	LIVING
THCA-Tumor-TCGA-EM-A2P1	Stage I	33	MALE	531	0	LIVING
THCA-Tumor-TCGA-EM-A2P2	Stage III	46	MALE	526	0	LIVING
THCA-Tumor-TCGA-EM-A2P3	Stage I	47	FEMALE	444	0	LIVING
THCA-Tumor-TCGA-EM-A3AI	Stage II	67	FEMALE	685	0	LIVING
THCA-Tumor-TCGA-EM-A3AJ	Stage I	39	MALE	577	0	LIVING
THCA-Tumor-TCGA-EM-A3AK	Stage I	62	FEMALE	477	0	LIVING
THCA-Tumor-TCGA-EM-A3AL	Stage I	45	FEMALE	430	0	LIVING
THCA-Tumor-TCGA-EM-A3AN	Stage I	36	FEMALE	597	0	LIVING
THCA-Tumor-TCGA-EM-A3AO	Stage IVA	61	MALE	407	0	LIVING
THCA-Tumor-TCGA-EM-A3AP	Stage I	31	FEMALE	254	0	LIVING
THCA-Tumor-TCGA-EM-A3AQ	Stage I	85	FEMALE	500	0	LIVING
THCA-Tumor-TCGA-EM-A3AR	Stage I	41	MALE	510	0	LIVING
THCA-Tumor-TCGA-EM-A3FJ	Stage I	24	FEMALE	850	0	LIVING
THCA-Tumor-TCGA-EM-A3FK	Stage I	30	FEMALE	723	0	LIVING
THCA-Tumor-TCGA-EM-A3FL	Stage I	63	FEMALE	511	0	LIVING
THCA-Tumor-TCGA-EM-A3FM	Stage IVA	57	MALE	639	0	LIVING
THCA-Tumor-TCGA-EM-A3FN	Stage I	42	FEMALE	367	0	LIVING
THCA-Tumor-TCGA-EM-A3FO	Stage I	40	MALE	532	0	LIVING
THCA-Tumor-TCGA-EM-A3FP	Stage II	71	FEMALE	529	0	LIVING
THCA-Tumor-TCGA-EM-A3FQ	Stage I	19	FEMALE	492	0	LIVING
THCA-Tumor-TCGA-EM-A3FR	Stage III	55	FEMALE	457	0	LIVING
THCA-Tumor-TCGA-EM-A3O3	Stage III	83	FEMALE	441	0	LIVING
THCA-Tumor-TCGA-EM-A3O6	Stage II	54	FEMALE	458	0	LIVING
THCA-Tumor-TCGA-EM-A3O7	Stage III	46	FEMALE	223	0	LIVING
THCA-Tumor-TCGA-EM-A3O8	Stage I	33	FEMALE	381	0	LIVING
THCA-Tumor-TCGA-EM-A3O9	Stage I	40	MALE	281	0	LIVING
THCA-Tumor-TCGA-EM-A3OA	Stage II	55	FEMALE	423	0	LIVING
THCA-Tumor-TCGA-EM-A3OB	Stage I	33	FEMALE	238	0	LIVING
THCA-Tumor-TCGA-EM-A3ST	Stage III	62	FEMALE	350	0	LIVING
THCA-Tumor-TCGA-EM-A3SU	Stage I	43	FEMALE	499	0	LIVING
THCA-Tumor-TCGA-EM-A3SX	Stage I	28	FEMALE	475	0	LIVING
THCA-Tumor-TCGA-EM-A3SY	Stage I	36	MALE	411	0	LIVING
THCA-Tumor-TCGA-EM-A3SZ	Stage I	42	FEMALE	389	0	LIVING
THCA-Tumor-TCGA-EM-A4FF	Stage I	40	FEMALE	2573	0	LIVING
THCA-Tumor-TCGA-EM-A4FH	Stage III	69	MALE	892	0	LIVING
THCA-Tumor-TCGA-EM-A4FK	Stage I	33	FEMALE	649	0	LIVING
THCA-Tumor-TCGA-EM-A4FM	Stage IVA	59	FEMALE	162	0	LIVING
THCA-Tumor-TCGA-EM-A4FN	Stage IVA	49	FEMALE	802	0	LIVING
THCA-Tumor-TCGA-EM-A4FO	Stage I	72	MALE	802	0	LIVING
THCA-Tumor-TCGA-EM-A4FQ	Stage I	42	FEMALE	683	0	LIVING
THCA-Tumor-TCGA-EM-A4FR	Stage I	28	MALE	655	0	LIVING
THCA-Tumor-TCGA-EM-A4FU	Stage I	35	MALE	1840	0	LIVING
THCA-Tumor-TCGA-EM-A4FV	Stage I	64	FEMALE	744	0	LIVING
THCA-Tumor-TCGA-EM-A4G1	Stage I	26	FEMALE	416	0	LIVING
THCA-Tumor-TCGA-ET-A25G	Stage III	56	FEMALE	1444	0	LIVING
THCA-Tumor-TCGA-ET-A25I	Stage I	37	FEMALE	1466	0	LIVING
THCA-Tumor-TCGA-ET-A25J	Stage I	40	FEMALE	903	0	LIVING
THCA-Tumor-TCGA-ET-A25K	Stage I	36	FEMALE	984	0	LIVING
THCA-Tumor-TCGA-ET-A25L	Stage IVA	52	FEMALE	450	0	LIVING
THCA-Tumor-TCGA-ET-A25M	Stage I	33	MALE	375	0	LIVING
THCA-Tumor-TCGA-ET-A25N	Stage I	28	FEMALE	450	0	LIVING
THCA-Tumor-TCGA-ET-A25O	Stage I	35	FEMALE	824	0	LIVING
THCA-Tumor-TCGA-ET-A25P	Stage I	24	FEMALE	559	0	LIVING
THCA-Tumor-TCGA-ET-A25R	Stage III	51	FEMALE	897	0	LIVING
THCA-Tumor-TCGA-ET-A2MX	Stage I	27	MALE	1644	0	LIVING
THCA-Tumor-TCGA-ET-A2MY	Stage I	72	FEMALE	672	0	LIVING
THCA-Tumor-TCGA-ET-A2MZ	Stage I	39	MALE	373	0	LIVING
THCA-Tumor-TCGA-ET-A2N0	Stage III	51	FEMALE	489	0	LIVING
THCA-Tumor-TCGA-ET-A2N3	Stage I	34	FEMALE	601	0	LIVING
THCA-Tumor-TCGA-ET-A2N4	Stage III	53	FEMALE	81	0	LIVING
THCA-Tumor-TCGA-ET-A2N5	Stage III	46	FEMALE	1393	0	LIVING
THCA-Tumor-TCGA-ET-A39I	Stage I	83	FEMALE	418	0	LIVING
THCA-Tumor-TCGA-ET-A39J	Stage I	23	FEMALE	2160	0	LIVING
THCA-Tumor-TCGA-ET-A39K	Stage III	48	FEMALE	2205	0	LIVING
THCA-Tumor-TCGA-ET-A39L	Stage I	20	FEMALE	1988	0	LIVING
THCA-Tumor-TCGA-ET-A39M	Stage I	34	MALE	2582	0	LIVING
THCA-Tumor-TCGA-ET-A39N	Stage I	35	FEMALE	2535	0	LIVING
THCA-Tumor-TCGA-ET-A39O	Stage I	39	MALE	1856	0	LIVING
THCA-Tumor-TCGA-ET-A39P	Stage III	73	FEMALE	1786	0	LIVING
THCA-Tumor-TCGA-ET-A39R	Stage I	24	FEMALE	1737	0	LIVING
THCA-Tumor-TCGA-ET-A39S	Stage I	27	FEMALE	1676	0	LIVING
THCA-Tumor-TCGA-ET-A39T	Stage III	55	FEMALE	1799	0	LIVING
THCA-Tumor-TCGA-ET-A3BN	Stage I	33	FEMALE	859	0	LIVING
THCA-Tumor-TCGA-ET-A3BO	Stage I	44	FEMALE	178	0	LIVING
THCA-Tumor-TCGA-ET-A3BP	Stage I	34	FEMALE	127	0	LIVING
THCA-Tumor-TCGA-ET-A3BQ	Stage I	27	FEMALE	74	0	LIVING
THCA-Tumor-TCGA-ET-A3BS	Stage I	42	MALE	169	0	LIVING
THCA-Tumor-TCGA-ET-A3BT	Stage IVA	60	FEMALE	752	0	LIVING
THCA-Tumor-TCGA-ET-A3BU	Stage I	28	MALE	1165	0	LIVING
THCA-Tumor-TCGA-ET-A3BV	Stage III	47	FEMALE	1285	0	LIVING
THCA-Tumor-TCGA-ET-A3BW	Stage I	30	FEMALE	72	0	LIVING
THCA-Tumor-TCGA-ET-A3BX	Stage I	24	MALE	137	0	LIVING
THCA-Tumor-TCGA-ET-A3DO	Stage I	33	FEMALE	2458	0	LIVING
THCA-Tumor-TCGA-ET-A3DP	Stage I	43	FEMALE	1730	0	LIVING
THCA-Tumor-TCGA-ET-A3DQ	Stage I	43	FEMALE	1367	0	LIVING
THCA-Tumor-TCGA-ET-A3DR	Stage I	42	FEMALE	1323	0	LIVING
THCA-Tumor-TCGA-ET-A3DS	Stage I	33	FEMALE	9	0	LIVING
THCA-Tumor-TCGA-ET-A3DT	Stage I	23	FEMALE	371	0	LIVING
THCA-Tumor-TCGA-ET-A3DU	Stage I	21	FEMALE	770	0	LIVING
THCA-Tumor-TCGA-ET-A3DV	Stage II	68	FEMALE	4026	0	LIVING
THCA-Tumor-TCGA-ET-A3DW	Stage III	64	MALE	752	0	LIVING
THCA-Tumor-TCGA-ET-A40P	Stage I	32	FEMALE	98	0	LIVING
THCA-Tumor-TCGA-ET-A40Q	Stage I	38	MALE	218	0	LIVING
THCA-Tumor-TCGA-ET-A40R	Stage I	24	FEMALE	146	0	LIVING
THCA-Tumor-TCGA-ET-A40S	Stage II	62	MALE	153	0	LIVING
THCA-Tumor-TCGA-ET-A40T	Stage I	26	FEMALE	65	0	LIVING
THCA-Tumor-TCGA-ET-A4KN	Stage III	51	FEMALE	122	0	LIVING
THCA-Tumor-TCGA-ET-A4KQ	Stage II	45	FEMALE	59	0	LIVING
THCA-Tumor-TCGA-FE-A22Z	Stage IVA	61	FEMALE	2243	0	LIVING
THCA-Tumor-TCGA-FE-A230	Stage I	30	FEMALE	1816	0	LIVING
THCA-Tumor-TCGA-FE-A231	Stage IVA	70	MALE	961	0	LIVING
THCA-Tumor-TCGA-FE-A232	Stage I	44	FEMALE	1346	0	LIVING
THCA-Tumor-TCGA-FE-A233	Stage I	18	FEMALE	751	0	LIVING
THCA-Tumor-TCGA-FE-A234	Stage I	26	FEMALE	2075	0	LIVING
THCA-Tumor-TCGA-FE-A235	Stage I	26	FEMALE	3571	0	LIVING
THCA-Tumor-TCGA-FE-A236	Stage I	33	MALE	2031	0	LIVING
THCA-Tumor-TCGA-FE-A237	Stage I	19	FEMALE	2474	0	LIVING
THCA-Tumor-TCGA-FE-A238	Stage I	36	FEMALE	1215	0	LIVING
THCA-Tumor-TCGA-FE-A239	Stage III	82	MALE	1023	1	DECEASED
THCA-Tumor-TCGA-FE-A23A	Stage I	27	FEMALE	2489	0	LIVING
THCA-Tumor-TCGA-FE-A3PA	Stage II	16	MALE	3235	0	LIVING
THCA-Tumor-TCGA-FE-A3PB	Stage I	33	FEMALE	2590	0	LIVING
THCA-Tumor-TCGA-FE-A3PC	Stage I	37	FEMALE	2606	0	LIVING
THCA-Tumor-TCGA-FE-A3PD	Stage I	17	FEMALE	2396	0	LIVING
THCA-Tumor-TCGA-FK-A3S3	Stage I	43	FEMALE	2162	0	LIVING
THCA-Tumor-TCGA-FK-A3SB	Stage I	28	FEMALE	125	0	LIVING
THCA-Tumor-TCGA-FK-A3SD	Stage I	61	FEMALE	32	0	LIVING
THCA-Tumor-TCGA-FK-A3SE	Stage I	31	FEMALE	404	0	LIVING
THCA-Tumor-TCGA-FK-A3SG	Stage I	21	FEMALE	28	0	LIVING
THCA-Tumor-TCGA-FK-A3SH	Stage III	50	FEMALE	1463	0	LIVING
THCA-Tumor-TCGA-FK-A4UB	Stage III	51	MALE	3531	0	LIVING
THCA-Tumor-TCGA-FY-A2QD		61	FEMALE	38	0	LIVING
THCA-Tumor-TCGA-FY-A3BL	Stage I	29	MALE	621	0	LIVING
THCA-Tumor-TCGA-FY-A3I4	Stage I	34	FEMALE	542	0	LIVING
THCA-Tumor-TCGA-FY-A3I5	Stage III	64	FEMALE	238	0	LIVING
THCA-Tumor-TCGA-FY-A3NM	Stage III	48	FEMALE	30	0	LIVING
THCA-Tumor-TCGA-FY-A3NN	Stage III	48	FEMALE			LIVING
THCA-Tumor-TCGA-FY-A3NP	Stage I	69	MALE	491	0	LIVING
THCA-Tumor-TCGA-FY-A3ON	Stage I	20	MALE	595	0	LIVING
THCA-Tumor-TCGA-FY-A3R6	Stage IVA	57	FEMALE	423	0	LIVING
THCA-Tumor-TCGA-FY-A3R7	Stage III	50	FEMALE	495	0	LIVING
THCA-Tumor-TCGA-FY-A3R8	Stage III	62	FEMALE	477	0	LIVING
THCA-Tumor-TCGA-FY-A3R9	Stage I	66	FEMALE	504	0	LIVING
THCA-Tumor-TCGA-FY-A3RA	Stage I	21	FEMALE	550	0	LIVING
THCA-Tumor-TCGA-FY-A3TY	Stage III	61	FEMALE	9	0	LIVING
THCA-Tumor-TCGA-FY-A3W9	Stage II	66	FEMALE	23	0	LIVING
THCA-Tumor-TCGA-FY-A3WA	Stage I	52	FEMALE	519	0	LIVING
THCA-Tumor-TCGA-FY-A3YR	Stage III	64	FEMALE	528	0	LIVING
THCA-Tumor-TCGA-FY-A40K	Stage I	46	FEMALE	461	0	LIVING
THCA-Tumor-TCGA-FY-A40L	Stage IVA	55	FEMALE	200	0	LIVING
THCA-Tumor-TCGA-FY-A40M	Stage I	51	FEMALE	684	0	LIVING
THCA-Tumor-TCGA-FY-A40N	Stage I	55	FEMALE	579	0	LIVING
THCA-Tumor-TCGA-FY-A4B0	Stage I	76	MALE			LIVING
THCA-Tumor-TCGA-FY-A4B3	Stage III	51	MALE	41	0	LIVING
THCA-Tumor-TCGA-FY-A4B4	Stage III	62	FEMALE	657	0	LIVING
THCA-Tumor-TCGA-GE-A2C6	Stage I	33	FEMALE	206	0	LIVING
THCA-Tumor-TCGA-H2-A26U	Stage III	54	FEMALE	517	0	LIVING
THCA-Tumor-TCGA-H2-A2K9	Stage I	25	MALE	659	0	LIVING
THCA-Tumor-TCGA-H2-A3RH	Stage I	41	FEMALE	379	0	LIVING
THCA-Tumor-TCGA-H2-A3RI	Stage I	29	FEMALE	91	0	LIVING
THCA-Tumor-TCGA-H2-A421	Stage I	34	FEMALE	349	0	LIVING
THCA-Tumor-TCGA-H2-A422	Stage I	40	FEMALE	371	0	LIVING
THCA-Tumor-TCGA-IM-A3EB	Stage I	32	FEMALE	1488	0	LIVING
THCA-Tumor-TCGA-IM-A3ED	Stage I	58	FEMALE	1442	0	LIVING
THCA-Tumor-TCGA-IM-A3U2	Stage IVA	89	FEMALE	312	0	LIVING
THCA-Tumor-TCGA-IM-A3U3	Stage I	55	FEMALE	514	0	LIVING
THCA-Tumor-TCGA-IM-A41Y	Stage I	42	FEMALE	664	0	LIVING
THCA-Tumor-TCGA-IM-A41Z	Stage I	37	FEMALE	293	0	LIVING
THCA-Tumor-TCGA-IM-A420	Stage I	39	FEMALE	90	0	LIVING
THCA-Tumor-TCGA-IM-A4EB	Stage I	37	MALE	263	0	LIVING
THCA-Tumor-TCGA-J8-A3NZ	Stage III	52	FEMALE	524	0	LIVING
THCA-Tumor-TCGA-J8-A3O0	Stage I	38	MALE	1313	0	LIVING
THCA-Tumor-TCGA-J8-A3O1	Stage I	33	FEMALE	827	0	LIVING
THCA-Tumor-TCGA-J8-A3O2	Stage I	39	MALE	342	0	LIVING
THCA-Tumor-TCGA-J8-A3YD	Stage III	47	FEMALE	968	0	LIVING
THCA-Tumor-TCGA-J8-A3YE	Stage I	31	FEMALE	847	0	LIVING
THCA-Tumor-TCGA-J8-A3YF	Stage III	83	MALE	751	0	LIVING
THCA-Tumor-TCGA-J8-A3YG	Stage III	54	FEMALE	678	0	LIVING
THCA-Tumor-TCGA-J8-A3YH	Stage I	39	MALE	175	0	LIVING
THCA-Tumor-TCGA-J8-A42S	Stage III	45	MALE	75	0	LIVING
THCA-Tumor-TCGA-J8-A4HW	Stage III	59	FEMALE	79	0	LIVING
THCA-Tumor-TCGA-J8-A4HY	Stage IVA	68	FEMALE	6	0	LIVING
THCA-Tumor-TCGA-KS-A41F	Stage I	37	FEMALE	4367	0	LIVING
THCA-Tumor-TCGA-KS-A41I	Stage I	47	FEMALE	486	0	LIVING
THCA-Tumor-TCGA-KS-A41J	Stage I	28	FEMALE	477	0	LIVING
THCA-Tumor-TCGA-KS-A41L	Stage I	39	FEMALE	2637	0	LIVING
THCA-Tumor-TCGA-KS-A4I1	Stage I	37	FEMALE	183	0	LIVING
THCA-Tumor-TCGA-KS-A4I3	Stage I	41	MALE	600	0	LIVING
THCA-Tumor-TCGA-KS-A4I5	Stage IVA	49	FEMALE	205	0	LIVING
THCA-Tumor-TCGA-KS-A4I7	Stage I	61	FEMALE	987	0	LIVING
THCA-Tumor-TCGA-KS-A4I9	Stage I	46	FEMALE	2658	0	LIVING
THCA-Tumor-TCGA-KS-A4IB	Stage I	41	FEMALE	2577	0	LIVING
THCA-Tumor-TCGA-KS-A4IC	Stage III	45	FEMALE	1073	0	LIVING
THCA-Tumor-TCGA-KS-A4ID	Stage I	55	FEMALE	1011	0	LIVING
THCA-Tumor-TCGA-L6-A4EQ	Stage III	47	MALE	1228	0	LIVING
THCA-Tumor-TCGA-L6-A4ET	Stage IVC	49	FEMALE	664	0	LIVING
THCA-Tumor-TCGA-L6-A4EU	Stage III	58	FEMALE	289	0	LIVING
THCA-Tumor-TCGA-MK-A4N6	Stage I	35	MALE	1098	0	LIVING
THCA-Tumor-TCGA-MK-A4N7	Stage I	20	FEMALE	987	0	LIVING
THCA-Tumor-TCGA-MK-A4N9	Stage I	41	FEMALE	919	0	LIVING
THCA-Normal-TCGA-BJ-A28R	Stage I	38	FEMALE	1282	0	LIVING
THCA-Normal-TCGA-BJ-A28W	Stage I	32	FEMALE	344	0	LIVING
THCA-Normal-TCGA-BJ-A28X	Stage I	32	FEMALE	533	0	LIVING
THCA-Normal-TCGA-BJ-A290	Stage III	70	MALE	919	0	LIVING
THCA-Normal-TCGA-BJ-A2N7	Stage I	30	FEMALE	559	0	LIVING
THCA-Normal-TCGA-BJ-A2N8	Stage I	30	FEMALE	504	0	LIVING
THCA-Normal-TCGA-BJ-A2N9	Stage I	42	FEMALE	623	0	LIVING
THCA-Normal-TCGA-BJ-A2NA	Stage III	77	MALE	577	0	LIVING
THCA-Normal-TCGA-BJ-A3PR	Stage I	69	FEMALE	471	0	LIVING
THCA-Normal-TCGA-BJ-A3PU	Stage III	52	MALE	567	0	LIVING
THCA-Normal-TCGA-DO-A1JZ	Stage I	23	FEMALE	1670	0	LIVING
THCA-Normal-TCGA-E8-A2JQ	Stage I	18	FEMALE	356	0	LIVING
THCA-Normal-TCGA-EL-A3GZ	Stage I	34	FEMALE	4258	0	LIVING
THCA-Normal-TCGA-EL-A3H1	Stage I	66	FEMALE	1500	1	DECEASED
THCA-Normal-TCGA-EL-A3H2	Stage II	58	MALE	1019	1	DECEASED
THCA-Normal-TCGA-EL-A3H7	Stage I	36	FEMALE	4228	0	LIVING
THCA-Normal-TCGA-EL-A3MW	Stage II	55	FEMALE	3305	0	LIVING
THCA-Normal-TCGA-EL-A3MX	Stage IVC	66	FEMALE	1753	1	DECEASED
THCA-Normal-TCGA-EL-A3MY	Stage IVC	81	MALE	533	1	DECEASED
THCA-Normal-TCGA-EL-A3N2	Stage I	24	FEMALE	902	0	LIVING
THCA-Normal-TCGA-EL-A3N3	Stage II	53	FEMALE	4484	0	LIVING
THCA-Normal-TCGA-EL-A3T0	Stage III	45	FEMALE	3976	0	LIVING
THCA-Normal-TCGA-EL-A3T1	Stage I	38	FEMALE	3941	0	LIVING
THCA-Normal-TCGA-EL-A3T2	Stage III	55	FEMALE	988	0	LIVING
THCA-Normal-TCGA-EL-A3T3	Stage II	63	MALE	4017	0	LIVING
THCA-Normal-TCGA-EL-A3T6	Stage I	34	FEMALE	2988	0	LIVING
THCA-Normal-TCGA-EL-A3T7	Stage II	47	FEMALE	1256	0	LIVING
THCA-Normal-TCGA-EL-A3T8	Stage I	36	MALE	3269	0	LIVING
THCA-Normal-TCGA-EL-A3TA	Stage I	42	MALE	2035	0	LIVING
THCA-Normal-TCGA-EL-A3TB	Stage III	47	FEMALE	2519	0	LIVING
THCA-Normal-TCGA-EL-A3ZG	Stage I	15	MALE	2724	0	LIVING
THCA-Normal-TCGA-EL-A3ZH	Stage I	42	FEMALE	2402	0	LIVING
THCA-Normal-TCGA-EL-A3ZK	Stage I	41	FEMALE	958	0	LIVING
THCA-Normal-TCGA-EL-A3ZL	Stage I	34	FEMALE	1895	0	LIVING
THCA-Normal-TCGA-EL-A3ZM	Stage IVA	60	MALE	1096	0	LIVING
THCA-Normal-TCGA-EL-A3ZO	Stage III	79	FEMALE	1441	0	LIVING
THCA-Normal-TCGA-EL-A3ZP	Stage I	19	MALE	1597	0	LIVING
THCA-Normal-TCGA-EL-A3ZQ	Stage II	78	FEMALE	1862	0	LIVING
THCA-Normal-TCGA-EL-A3ZR	Stage II	46	FEMALE	1830	0	LIVING
THCA-Normal-TCGA-EL-A3ZS	Stage I	22	FEMALE	215	0	LIVING
THCA-Normal-TCGA-EL-A3ZT	Stage I	35	MALE	1808	0	LIVING
THCA-Normal-TCGA-EM-A1CS	Stage I	55	FEMALE	817	0	LIVING
THCA-Normal-TCGA-EM-A1CT	Stage IVA	76	MALE	553	0	LIVING
THCA-Normal-TCGA-EM-A1CU	Stage I	31	MALE	636	0	LIVING
THCA-Normal-TCGA-EM-A1CV	Stage I	32	FEMALE	376	0	LIVING
THCA-Normal-TCGA-EM-A1CW	Stage I	39	FEMALE	549	0	LIVING
THCA-Normal-TCGA-EM-A1YC	Stage III	71	FEMALE	2391	0	LIVING
THCA-Normal-TCGA-EM-A3ST	Stage III	62	FEMALE	350	0	LIVING
THCA-Normal-TCGA-ET-A2MX	Stage I	27	MALE	1644	0	LIVING
THCA-Normal-TCGA-ET-A2N5	Stage III	46	FEMALE	1393	0	LIVING
THCA-Normal-TCGA-ET-A3DP	Stage I	43	FEMALE	1730	0	LIVING
THCA-Normal-TCGA-ET-A3DW	Stage III	64	MALE	752	0	LIVING
THCA-Normal-TCGA-FY-A3TY	Stage III	61	FEMALE	9	0	LIVING
THCA-Normal-TCGA-GE-A2C6	Stage I	33	FEMALE	206	0	LIVING
THCA-Normal-TCGA-H2-A2K9	Stage I	25	MALE	659	0	LIVING
THCA-Normal-TCGA-H2-A3RI	Stage I	29	FEMALE	91	0	LIVING
THCA-Normal-TCGA-KS-A41I	Stage I	47	FEMALE	486	0	LIVING
THCA-Normal-TCGA-KS-A41J	Stage I	28	FEMALE	477	0	LIVING
THCA-Normal-TCGA-KS-A41L	Stage I	39	FEMALE	2637	0	LIVING
