# Supplementary material for: Identification of cancer-related miRNA-lncRNA biomarkers using a basic miRNA-lncRNA network
Source: PLoS One. 2018 May 1;13(5):e0196681. doi: 10.1371/journal.pone.0196681 (PMC5929565; doi:10.1371/journal.pone.0196681)
Supplement: S3 Table — (XLSX) [file pone.0196681.s003.xlsx]

## Sheet: Sheet1
miRNA ID	Activity Score
hsa-mir-22	121.949
hsa-mir-141	81.6376
hsa-mir-203	81.5792
hsa-mir-200a	76.749
hsa-mir-205	76.5435
hsa-mir-31	71.7745
hsa-mir-378	52.5379
hsa-mir-185	50.115
hsa-mir-193b	44.5082
hsa-mir-144	41.5395
hsa-mir-224	37.5685
hsa-mir-375	37.2508
hsa-mir-429	37.0043
hsa-mir-215	31.8749
hsa-mir-335	31.5821
hsa-mir-488	26.5786
hsa-mir-424	23.2734
hsa-mir-148a	22.4012
hsa-mir-20b	21.7143
hsa-mir-196a-2	21.5526
hsa-mir-9-1	21.0833
hsa-mir-200c	20.1222
hsa-mir-130a	20.0703
hsa-mir-542	17.1728
hsa-mir-15a	16.5665
hsa-mir-135b	16.2583
hsa-let-7b	15.9049
hsa-mir-362	15.7384
hsa-mir-181c	15.7059
hsa-mir-223	15.3558
hsa-mir-146b	14.9536
hsa-mir-30a	14.7173
hsa-mir-200b	14.6656
hsa-mir-195	14.2005
hsa-mir-181d	13.8323
hsa-mir-34c	12.1587
hsa-mir-16-2	10.9463
hsa-mir-16-1	9.21424
hsa-mir-146a	8.98045
hsa-mir-452	8.97638
hsa-mir-378c	8.84967
hsa-mir-107	8.54633
hsa-mir-24-2	8.34785
hsa-mir-363	8.09753
hsa-mir-342	8.0648
hsa-mir-125a	7.93392
hsa-mir-135a-1	7.78196
hsa-mir-508	7.48094
hsa-mir-504	7.47495
hsa-mir-182	7.10748
hsa-mir-9-2	6.89345
hsa-mir-136	6.47696
hsa-let-7a-2	6.07651
hsa-mir-19b-1	6.02113
hsa-mir-486	5.99409
hsa-mir-133b	5.84655
hsa-mir-708	5.59726
hsa-mir-451	5.45876
hsa-mir-125b-1	5.3324
hsa-mir-196a-1	5.23311
hsa-mir-139	5.16842
hsa-mir-152	4.98048
hsa-mir-197	4.76269
hsa-mir-193a	4.59012
hsa-mir-381	4.374
hsa-mir-18b	3.93289
hsa-mir-30e	3.93151
hsa-mir-99a	3.92602
hsa-mir-100	3.67804
hsa-mir-135a-2	3.52859
hsa-mir-501	3.45295
hsa-mir-21	3.16979
hsa-mir-155	3.15922
hsa-mir-133a-1	2.99705
hsa-mir-183	2.94168
hsa-mir-132	2.89436
hsa-mir-1-2	2.75043
hsa-mir-206	2.72017
hsa-mir-204	2.54456
hsa-mir-211	2.18374
hsa-let-7c	2.15981
hsa-mir-190	2.12269
hsa-mir-503	2.10921
hsa-mir-129-1	2.038
hsa-mir-133a-2	1.97146
hsa-mir-150	1.81413
hsa-mir-652	1.72877
hsa-mir-7-2	1.67906
hsa-mir-145	1.61963
hsa-mir-106a	1.6058
hsa-mir-383	1.58184
hsa-mir-551b	1.5408
hsa-mir-134	1.52778
hsa-mir-379	1.42102
hsa-mir-199b	1.26521
hsa-mir-338	1.20414
hsa-mir-127	1.17194
hsa-mir-544	1.1106
hsa-mir-370	1.10677
hsa-mir-450a-1	1.06941
hsa-mir-758	1.05428
hsa-mir-181b-1	1.04336
hsa-mir-382	1.03543
hsa-mir-411	1.02673
hsa-mir-675	1
hsa-mir-3065	0.994094
hsa-mir-222	0.961582
hsa-mir-506	0.959094
hsa-mir-519d	0.791854
hsa-let-7a-1	0.767399
hsa-mir-450a-2	0.764567
hsa-mir-93	0.740012
hsa-mir-422a	0.692722
hsa-mir-19b-2	0.688896
hsa-mir-18a	0.679466
hsa-mir-129-2	0.61385
hsa-mir-1251	0.580204
hsa-mir-377	0.563184
hsa-mir-101-1	0.521075
hsa-mir-212	0.519205
hsa-let-7a-3	0.515884
hsa-mir-140	0.509348
hsa-mir-96	0.49989
hsa-mir-1912	0.497047
hsa-mir-3607	0.496063
hsa-mir-1248	0.49311
hsa-mir-296	0.488983
hsa-mir-378b	0.481627
hsa-mir-548t	0.455709
hsa-mir-154	0.439859
hsa-mir-199a-1	0.408788
hsa-mir-26a-1	0.407746
hsa-mir-208a	0.388737
hsa-mir-505	0.353161
hsa-mir-589	0.333333
hsa-mir-500b	0.331211
hsa-mir-1-1	0.328429
hsa-mir-92a-1	0.30853
hsa-mir-187	0.307864
hsa-mir-767	0.299869
hsa-mir-665	0.296501
hsa-mir-539	0.295321
hsa-mir-497	0.291591
hsa-mir-410	0.285832
hsa-mir-29a	0.274433
hsa-mir-670	0.270972
hsa-mir-302a	0.228839
hsa-mir-302d	0.217226
hsa-mir-615	0.209024
hsa-mir-4306	0.202737
hsa-mir-15b	0.194288
hsa-mir-153-2	0.184852
hsa-mir-208b	0.172544
hsa-mir-190b	0.168898
hsa-mir-543	0.166514
hsa-mir-493	0.15875
hsa-mir-192	0.150894
hsa-mir-147b	0.144129
hsa-mir-122	0.143665
hsa-mir-153-1	0.138484
hsa-mir-217	0.13375
hsa-mir-507	0.129046
hsa-mir-221	0.123929
hsa-mir-28	0.115806
hsa-mir-17	0.098136
hsa-mir-299	0.0964708
hsa-mir-494	0.0901006
hsa-mir-26a-2	0.0876502
hsa-let-7d	0.0818857
hsa-let-7i	0.0815662
hsa-mir-202	0.0812309
hsa-mir-454	0.0758587
hsa-mir-592	0.0710373
hsa-mir-20a	0.0613719
hsa-mir-376c	0.0605117
hsa-mir-431	0.0597139
hsa-mir-425	0.0583887
hsa-mir-30d	0.0573678
hsa-mir-301b	0.0555849
hsa-mir-599	0.0545465
hsa-mir-184	0.0531426
hsa-mir-181a-1	0.0510761
hsa-mir-329-2	0.0499378
hsa-mir-137	0.0491885
hsa-mir-3139	0.0471407
hsa-mir-495	0.0468961
hsa-mir-218-1	0.0465879
hsa-mir-128-1	0.0401669
hsa-mir-125b-2	0.0395576
hsa-mir-199a-2	0.0372304
hsa-mir-340	0.0371044
hsa-mir-214	0.0366558
hsa-mir-873	0.0340253
hsa-mir-326	0.0305779
hsa-mir-216b	0.0287472
hsa-mir-25	0.0266077
hsa-mir-372	0.0262499
hsa-mir-485	0.0254092
hsa-mir-149	0.0253741
hsa-mir-496	0.0238035
hsa-mir-653	0.0197661
hsa-mir-421	0.0190804
hsa-mir-216a	0.0188194
hsa-mir-877	0.0164407
hsa-mir-1197	0.0161484
hsa-mir-3129	0.0158148
hsa-mir-194-1	0.0156168
hsa-mir-520f	0.0150515
hsa-mir-143	0.0147963
hsa-mir-582	0.0143296
hsa-mir-10b	0.0142636
hsa-mir-3681	0.0134559
hsa-mir-455	0.0134104
hsa-mir-92b	0.0129549
hsa-mir-30b	0.0128095
hsa-mir-1271	0.0127806
hsa-mir-361	0.0126722
hsa-mir-760	0.0126384
hsa-mir-196b	0.0125681
hsa-mir-3167	0.0118417
hsa-mir-590	0.0116952
hsa-mir-23a	0.0113247
hsa-mir-487b	0.0108607
hsa-mir-876	0.0106963
hsa-mir-374b	0.0102362
hsa-mir-186	0.00991581
hsa-mir-320a	0.00873158
hsa-mir-24-1	0.00855948
hsa-mir-449b	0.00818586
hsa-let-7f-1	0.00806892
hsa-mir-301a	0.00666751
hsa-mir-191	0.00496359
hsa-mir-330	0.00380326
hsa-mir-489	0.00125245
hsa-mir-98	0.00113541
hsa-mir-32	0.000960817
hsa-mir-433	0.000832639
hsa-mir-346	0.000787054
hsa-mir-874	0.000737801
hsa-mir-373	0.00071467
