# Supplementary material for: Identification of cancer-related miRNA-lncRNA biomarkers using a basic miRNA-lncRNA network
Source: PLoS One. 2018 May 1;13(5):e0196681. doi: 10.1371/journal.pone.0196681 (PMC5929565; doi:10.1371/journal.pone.0196681)
Supplement: S4 Table — (XLSX) [file pone.0196681.s004.xlsx]

## Sheet: Sheet1
Data Resource	WOS	PubMed ID	ISSN	eSSIN	DOI
TCGA	WOS:000260252600035	18772890	0028-0836	1476-4687	DOI: 10.1038/nature07385
starBase v2.0	WOS:000331139800015	24297251	0305-1048	1362-4962	DOI: 10.1093/nar/gkt1248
NPInter v3.0	WOS:000374650100002	27087310	1758-0463		DOI: 10.1093/database/baw057
miRcode	WOS:000306686400017	22718787	1367-4803		DOI: 10.1093/bioinformatics/bts344
HMDD v2.0	WOS:000331139800157	24194601	0305-1048	1362-4962	DOI: 10.1093/nar/gkt1023
miR2Disease	WOS:000261906200018	18927107	0305-1048		DOI: 10.1093/nar/gkn714
miRBase	WOS:000239307700030	16381832	0305-1048		DOI: 10.1093/nar/gkj112
LNCipedia	WOS:000312893300034	23042674	0305-1048	1362-4962	DOI: 10.1093/nar/gks915
